# Supplementary material for: A monoclinic polymorph of (1E,5E)-1,5-bis­(2-hy­droxy­benzyl­idene)thio­carbono­hydrazide
Source: Acta Crystallogr Sect E Struct Rep Online. 2011 Jul 30;67(Pt 8):o2206–7. doi: 10.1107/S1600536811030340 (PMC3213636; doi:10.1107/S1600536811030340)
Supplement: Supplementary file 1 [file e-67-o2206-sup1.cif]

##############################################################################
#                                                                            #
# This CIF contains the data in a paper accepted for publication in          #
# Acta Crystallographica Section E. It conforms to the requirements of       #
# Notes for Authors for Acta Crystallographica Section E, and has been       #
# peer reviewed under the auspices of the IUCr Commission on Journals.       #
#                                                                            #
# Full details of the Crystallographic Information File format               #
# are given in the paper "The Crystallographic Information File (CIF):       #
# a New Standard Archive File for Crystallography" by S. R. Hall, F. H.      #
# Allen and I. D. Brown [Acta Cryst. (1991), A47, 655-685].                  #
#                                                                            #
# The current version of the core CIF dictionary is obtainable from          #
# ftp://ftp.iucr.org/pub/cif_core.dic.                                       #
#                                                                            #
# Software is freely available for graphical display of the structure(s)     #
# in this CIF. For information consult the CIF software page                 #
# http://www.iucr.org/resources/cif/software.                                #
#                                                                            #
# This file may be used for bona fide research purposes within the           #
# scientific community so long as proper attribution is given to the journal # 
# article from which it was obtained.                                        #
#                                                                            #
##############################################################################
data_I
_audit_creation_method     SHELXL-97
_chemical_name_systematic
;
(1<i>E</i>,5<i>E</i>)-1,5-bis(2-hydroxybenzylidene)thiocarbonohydrazide
;
_chemical_name_common
;
;
_chemical_formula_moiety     'C15 H14 N4 O2 S'
_chemical_formula_sum     'C15 H14 N4 O2 S'
_chemical_formula_iupac     'C15 H14 N4 O2 S'
_chemical_formula_weight     314.36
_chemical_melting_point     ?
_symmetry_cell_setting     monoclinic
_symmetry_space_group_name_H-M     'P 21/c'
_symmetry_space_group_name_Hall     '-P 2ybc'
loop_
    _symmetry_equiv_pos_as_xyz
    'x, y, z'
    '-x, y+1/2, -z+1/2'
    '-x, -y, -z'
    'x, -y-1/2, z-1/2'
_cell_length_a     5.60200(10)
_cell_length_b     7.4260(2)
_cell_length_c     34.5220(8)
_cell_angle_alpha     90.00
_cell_angle_beta     91.2250(10)
_cell_angle_gamma     90.00
_cell_volume     1435.80(6)
_cell_formula_units_Z     4
_cell_measurement_reflns_used     3781
_cell_measurement_theta_min     3.27
_cell_measurement_theta_max     28.16
_cell_measurement_temperature     200(2)
_exptl_crystal_description     'block'
_exptl_crystal_colour     'colourless'
_exptl_crystal_size_max     0.203
_exptl_crystal_size_mid     0.168
_exptl_crystal_size_min     0.104
_exptl_crystal_density_diffrn     1.454
_exptl_crystal_density_meas     ?
_exptl_crystal_density_method     'not measured'
_exptl_crystal_F_000     656
_exptl_absorpt_coefficient_mu     0.239
_exptl_absorpt_correction_type     multi-scan
_exptl_absorpt_process_details
;
(SADABS; Bruker, 2008)
;
_exptl_absorpt_correction_T_min     0.8785
_exptl_absorpt_correction_T_max     1.0000
_exptl_special_details     ?
_diffrn_ambient_temperature     200(2)
_diffrn_radiation_type     MoK\a
_diffrn_radiation_wavelength     0.71069
_diffrn_radiation_source     'fine-focus sealed tube'
_diffrn_radiation_monochromator     graphite
_diffrn_measurement_device_type     'Bruker APEXII CCD'
_diffrn_measurement_device     ?
_diffrn_measurement_method     '\f and \w'
_diffrn_reflns_number     13304
_diffrn_reflns_av_R_equivalents     0.0267
_diffrn_reflns_av_sigmaI/netI     0.0302
_diffrn_reflns_theta_min     2.36
_diffrn_reflns_theta_max     28.32
_diffrn_reflns_theta_full     28.32
_diffrn_measured_fraction_theta_max     0.998
_diffrn_measured_fraction_theta_full     0.998
_diffrn_reflns_limit_h_min     -7
_diffrn_reflns_limit_h_max     7
_diffrn_reflns_limit_k_min     -9
_diffrn_reflns_limit_k_max     9
_diffrn_reflns_limit_l_min     -46
_diffrn_reflns_limit_l_max     45
_refine_special_details
;
;
_reflns_number_total     3578
_reflns_number_gt     2830
_reflns_threshold_expression     I>2\s(I)
_refine_ls_structure_factor_coef     Fsqd
_refine_ls_matrix_type     full
_refine_ls_R_factor_all     0.0665
_refine_ls_R_factor_gt     0.0484
_refine_ls_wR_factor_gt     0.1087
_refine_ls_wR_factor_ref     0.1155
_refine_ls_goodness_of_fit_ref     1.113
_refine_ls_restrained_S_all     1.113
_refine_ls_number_reflns     3578
_refine_ls_number_parameters     209
_refine_ls_number_restraints     0
_refine_ls_hydrogen_treatment     mixed
_refine_ls_weighting_scheme     calc
_refine_ls_weighting_details
         'calc w=1/[\s^2^(Fo^2^)+(0.0459P)^2^+0.6828P] where P=(Fo^2^+2Fc^2^)/3'
_atom_sites_solution_hydrogens     geom
_atom_sites_solution_primary     direct
_atom_sites_solution_secondary     difmap
_refine_ls_shift/su_max     0.000
_refine_ls_shift/su_mean     0.000
_refine_diff_density_max     0.308
_refine_diff_density_min     -0.302
_refine_ls_extinction_method     none
_refine_ls_extinction_coef     ?
_refine_ls_abs_structure_Flack     ?
loop_
    _atom_type_symbol
    _atom_type_description
    _atom_type_scat_dispersion_real
    _atom_type_scat_dispersion_imag
    _atom_type_scat_source
    'C' 'C' 0.0033 0.0016
                         'International Tables Vol C Tables 4.2.6.8 and 6.1.1.4'
    'H' 'H' 0.0000 0.0000
                         'International Tables Vol C Tables 4.2.6.8 and 6.1.1.4'
    'N' 'N' 0.0061 0.0033
                         'International Tables Vol C Tables 4.2.6.8 and 6.1.1.4'
    'O' 'O' 0.0106 0.0060
                         'International Tables Vol C Tables 4.2.6.8 and 6.1.1.4'
    'S' 'S' 0.1246 0.1234
                         'International Tables Vol C Tables 4.2.6.8 and 6.1.1.4'
_computing_data_collection     'APEX2 (Bruker, 2010)'
_computing_cell_refinement     'SAINT (Bruker, 2010)'
_computing_data_reduction     'SAINT (Bruker, 2010)'
_computing_structure_solution     'SIR97 (Altomare <i>et al.</i>, 1999)'
_computing_structure_refinement     'SHELXL97 (Sheldrick, 2008)'
_computing_molecular_graphics
             'ORTEP-3 (Farrugia, 1997) and Mercury (Macrae <i>et al.</i>, 2008)'
_computing_publication_material
                            'SHELXL97 (Sheldrick, 2008) and PLATON (Spek, 2009)'
loop_
    _atom_site_type_symbol
    _atom_site_label
    _atom_site_fract_x
    _atom_site_fract_y
    _atom_site_fract_z
    _atom_site_U_iso_or_equiv
    _atom_site_adp_type
    _atom_site_calc_flag
    _atom_site_refinement_flags
    _atom_site_occupancy
    _atom_site_symmetry_multiplicity
    _atom_site_disorder_assembly
    _atom_site_disorder_group
    S S1 0.12373(8) 0.21558(7) 0.258163(14) 0.02903(14) Uani d . 1 1 . .
    O O1 0.1741(2) 0.2387(2) 0.36537(4) 0.0324(3) Uani d . 1 1 . .
    H H81 0.2203 0.2637 0.3430 0.049 Uiso calc R 1 1 . .
    O O2 -0.1378(2) 0.2458(2) 0.15547(4) 0.0383(4) Uani d . 1 1 . .
    H H82 -0.0382 0.2723 0.1731 0.057 Uiso calc R 1 1 . .
    N N1 0.5251(3) 0.3922(2) 0.27723(4) 0.0281(4) Uani d . 1 1 . .
    H H71 0.646(4) 0.457(3) 0.2711(6) 0.037(6) Uiso d . 1 1 . .
    N N2 0.4749(3) 0.3542(2) 0.31484(4) 0.0265(3) Uani d . 1 1 . .
    N N3 0.4199(3) 0.4051(2) 0.21391(5) 0.0294(4) Uani d . 1 1 . .
    H H73 0.546(5) 0.466(4) 0.2103(7) 0.053(8) Uiso d . 1 1 . .
    N N4 0.2684(3) 0.3694(2) 0.18331(4) 0.0274(3) Uani d . 1 1 . .
    C C1 0.3648(3) 0.3442(2) 0.24941(5) 0.0248(4) Uani d . 1 1 . .
    C C2 0.6209(3) 0.4048(2) 0.34167(5) 0.0256(4) Uani d . 1 1 . .
    H H2 0.7674 0.4613 0.3355 0.031 Uiso calc R 1 1 . .
    C C3 0.3279(3) 0.4210(2) 0.14954(5) 0.0255(4) Uani d . 1 1 . .
    H H3 0.4739 0.4834 0.1460 0.031 Uiso calc R 1 1 . .
    C C11 0.5583(3) 0.3740(2) 0.38171(5) 0.0237(4) Uani d . 1 1 . .
    C C12 0.3391(3) 0.2956(3) 0.39193(5) 0.0258(4) Uani d . 1 1 . .
    C C13 0.2860(3) 0.2726(3) 0.43090(6) 0.0303(4) Uani d . 1 1 . .
    H H13 0.1391 0.2186 0.4378 0.036 Uiso calc R 1 1 . .
    C C14 0.4458(4) 0.3279(3) 0.45949(6) 0.0319(4) Uani d . 1 1 . .
    H H14 0.4073 0.3126 0.4860 0.038 Uiso calc R 1 1 . .
    C C15 0.6625(4) 0.4057(3) 0.44992(6) 0.0312(4) Uani d . 1 1 . .
    H H15 0.7718 0.4439 0.4697 0.037 Uiso calc R 1 1 . .
    C C16 0.7166(3) 0.4266(3) 0.41139(6) 0.0270(4) Uani d . 1 1 . .
    H H16 0.8656 0.4783 0.4049 0.032 Uiso calc R 1 1 . .
    C C21 0.1696(3) 0.3832(2) 0.11659(5) 0.0239(4) Uani d . 1 1 . .
    C C22 -0.0524(3) 0.2973(3) 0.12065(6) 0.0287(4) Uani d . 1 1 . .
    C C23 -0.1919(4) 0.2586(3) 0.08796(6) 0.0345(5) Uani d . 1 1 . .
    H H23 -0.3413 0.2000 0.0907 0.041 Uiso calc R 1 1 . .
    C C24 -0.1148(4) 0.3048(3) 0.05168(6) 0.0368(5) Uani d . 1 1 . .
    H H24 -0.2114 0.2772 0.0295 0.044 Uiso calc R 1 1 . .
    C C25 0.1036(4) 0.3915(3) 0.04711(6) 0.0336(5) Uani d . 1 1 . .
    H H25 0.1562 0.4234 0.0221 0.040 Uiso calc R 1 1 . .
    C C26 0.2414(3) 0.4301(3) 0.07948(5) 0.0277(4) Uani d . 1 1 . .
    H H26 0.3896 0.4903 0.0765 0.033 Uiso calc R 1 1 . .
loop_
    _atom_site_aniso_label
    _atom_site_aniso_U_11
    _atom_site_aniso_U_22
    _atom_site_aniso_U_33
    _atom_site_aniso_U_12
    _atom_site_aniso_U_13
    _atom_site_aniso_U_23
    S1 0.0237(2) 0.0299(3) 0.0336(3) -0.0028(2) 0.00372(17) 0.0010(2)
    O1 0.0251(7) 0.0398(8) 0.0323(7) -0.0086(6) 0.0007(5) 0.0014(6)
    O2 0.0254(7) 0.0448(9) 0.0447(8) -0.0075(6) 0.0017(6) 0.0091(7)
    N1 0.0250(8) 0.0338(9) 0.0255(8) -0.0060(7) 0.0014(6) 0.0048(7)
    N2 0.0276(8) 0.0275(8) 0.0245(8) 0.0005(7) 0.0027(6) 0.0037(6)
    N3 0.0279(8) 0.0351(10) 0.0250(8) -0.0074(7) -0.0010(6) 0.0033(7)
    N4 0.0258(8) 0.0285(9) 0.0277(8) -0.0019(7) -0.0019(6) -0.0007(7)
    C1 0.0240(9) 0.0211(9) 0.0292(9) 0.0036(7) 0.0019(7) 0.0003(7)
    C2 0.0230(9) 0.0236(9) 0.0303(9) -0.0002(7) 0.0023(7) 0.0041(7)
    C3 0.0235(9) 0.0235(9) 0.0296(9) -0.0008(7) -0.0003(7) -0.0003(7)
    C11 0.0233(8) 0.0193(9) 0.0286(9) 0.0021(7) 0.0031(7) 0.0026(7)
    C12 0.0226(8) 0.0226(9) 0.0322(9) 0.0013(7) 0.0016(7) 0.0008(8)
    C13 0.0265(9) 0.0299(10) 0.0347(10) 0.0021(8) 0.0073(8) 0.0050(8)
    C14 0.0372(11) 0.0314(11) 0.0273(9) 0.0063(9) 0.0054(8) 0.0023(8)
    C15 0.0358(10) 0.0312(11) 0.0264(9) 0.0010(9) -0.0037(8) -0.0011(8)
    C16 0.0234(9) 0.0235(9) 0.0340(10) -0.0007(7) -0.0018(7) 0.0009(7)
    C21 0.0224(8) 0.0197(9) 0.0296(9) 0.0029(7) -0.0016(7) -0.0014(7)
    C22 0.0230(8) 0.0233(9) 0.0397(10) 0.0028(8) -0.0002(7) 0.0021(8)
    C23 0.0250(9) 0.0249(10) 0.0534(13) 0.0002(8) -0.0081(9) -0.0013(9)
    C24 0.0354(11) 0.0314(11) 0.0428(11) 0.0076(9) -0.0158(9) -0.0074(9)
    C25 0.0367(11) 0.0353(12) 0.0288(10) 0.0099(9) -0.0027(8) -0.0024(8)
    C26 0.0254(9) 0.0255(10) 0.0319(10) 0.0032(8) -0.0002(8) 0.0008(8)
_geom_special_details
;
;
loop_
    _geom_bond_atom_site_label_1
    _geom_bond_atom_site_label_2
    _geom_bond_site_symmetry_2
    _geom_bond_distance
    _geom_bond_publ_flag
    S1 C1 . 1.6867(19) ?
    O1 C12 . 1.356(2) ?
    O1 H81 . 0.8400 ?
    O2 C22 . 1.359(2) ?
    O2 H82 . 0.8400 ?
    N1 C1 . 1.349(2) ?
    N1 N2 . 1.364(2) ?
    N1 H71 . 0.86(2) ?
    N2 C2 . 1.279(2) ?
    N3 C1 . 1.348(2) ?
    N3 N4 . 1.367(2) ?
    N3 H73 . 0.85(3) ?
    N4 C3 . 1.278(2) ?
    C2 C11 . 1.451(2) ?
    C2 H2 . 0.9500 ?
    C3 C21 . 1.455(2) ?
    C3 H3 . 0.9500 ?
    C11 C16 . 1.396(3) ?
    C11 C12 . 1.411(2) ?
    C12 C13 . 1.394(3) ?
    C13 C14 . 1.381(3) ?
    C13 H13 . 0.9500 ?
    C14 C15 . 1.390(3) ?
    C14 H14 . 0.9500 ?
    C15 C16 . 1.379(3) ?
    C15 H15 . 0.9500 ?
    C16 H16 . 0.9500 ?
    C21 C26 . 1.395(3) ?
    C21 C22 . 1.407(3) ?
    C22 C23 . 1.389(3) ?
    C23 C24 . 1.377(3) ?
    C23 H23 . 0.9500 ?
    C24 C25 . 1.394(3) ?
    C24 H24 . 0.9500 ?
    C25 C26 . 1.375(3) ?
    C25 H25 . 0.9500 ?
    C26 H26 . 0.9500 ?
loop_
    _geom_angle_atom_site_label_1
    _geom_angle_atom_site_label_2
    _geom_angle_atom_site_label_3
    _geom_angle_site_symmetry_1
    _geom_angle_site_symmetry_3
    _geom_angle
    _geom_angle_publ_flag
    C12 O1 H81 . . 109.5 ?
    C22 O2 H82 . . 109.5 ?
    C1 N1 N2 . . 118.38(15) ?
    C1 N1 H71 . . 119.2(15) ?
    N2 N1 H71 . . 121.9(15) ?
    C2 N2 N1 . . 119.14(16) ?
    C1 N3 N4 . . 119.14(16) ?
    C1 N3 H73 . . 121.2(17) ?
    N4 N3 H73 . . 119.7(17) ?
    C3 N4 N3 . . 118.46(16) ?
    N3 C1 N1 . . 113.38(16) ?
    N3 C1 S1 . . 123.54(14) ?
    N1 C1 S1 . . 123.06(14) ?
    N2 C2 C11 . . 118.67(16) ?
    N2 C2 H2 . . 120.7 ?
    C11 C2 H2 . . 120.7 ?
    N4 C3 C21 . . 119.25(17) ?
    N4 C3 H3 . . 120.4 ?
    C21 C3 H3 . . 120.4 ?
    C16 C11 C12 . . 118.32(17) ?
    C16 C11 C2 . . 119.49(16) ?
    C12 C11 C2 . . 122.18(17) ?
    O1 C12 C13 . . 117.24(16) ?
    O1 C12 C11 . . 122.97(16) ?
    C13 C12 C11 . . 119.79(17) ?
    C14 C13 C12 . . 120.30(18) ?
    C14 C13 H13 . . 119.9 ?
    C12 C13 H13 . . 119.9 ?
    C13 C14 C15 . . 120.65(17) ?
    C13 C14 H14 . . 119.7 ?
    C15 C14 H14 . . 119.7 ?
    C16 C15 C14 . . 119.13(18) ?
    C16 C15 H15 . . 120.4 ?
    C14 C15 H15 . . 120.4 ?
    C15 C16 C11 . . 121.80(18) ?
    C15 C16 H16 . . 119.1 ?
    C11 C16 H16 . . 119.1 ?
    C26 C21 C22 . . 118.51(17) ?
    C26 C21 C3 . . 119.15(16) ?
    C22 C21 C3 . . 122.33(17) ?
    O2 C22 C23 . . 117.24(17) ?
    O2 C22 C21 . . 123.01(17) ?
    C23 C22 C21 . . 119.73(18) ?
    C24 C23 C22 . . 120.37(19) ?
    C24 C23 H23 . . 119.8 ?
    C22 C23 H23 . . 119.8 ?
    C23 C24 C25 . . 120.72(19) ?
    C23 C24 H24 . . 119.6 ?
    C25 C24 H24 . . 119.6 ?
    C26 C25 C24 . . 118.90(19) ?
    C26 C25 H25 . . 120.6 ?
    C24 C25 H25 . . 120.6 ?
    C25 C26 C21 . . 121.76(18) ?
    C25 C26 H26 . . 119.1 ?
    C21 C26 H26 . . 119.1 ?
loop_
    _geom_torsion_atom_site_label_1
    _geom_torsion_atom_site_label_2
    _geom_torsion_atom_site_label_3
    _geom_torsion_atom_site_label_4
    _geom_torsion_site_symmetry_1
    _geom_torsion_site_symmetry_2
    _geom_torsion_site_symmetry_3
    _geom_torsion_site_symmetry_4
    _geom_torsion
    _geom_torsion_publ_flag
    C1 N1 N2 C2 . . . . -177.46(17) ?
    C1 N3 N4 C3 . . . . -176.94(18) ?
    N4 N3 C1 N1 . . . . -178.39(16) ?
    N4 N3 C1 S1 . . . . 3.2(3) ?
    N2 N1 C1 N3 . . . . 173.21(16) ?
    N2 N1 C1 S1 . . . . -8.4(2) ?
    N1 N2 C2 C11 . . . . 176.08(16) ?
    N3 N4 C3 C21 . . . . 179.64(16) ?
    N2 C2 C11 C16 . . . . 179.37(17) ?
    N2 C2 C11 C12 . . . . -2.0(3) ?
    C16 C11 C12 O1 . . . . -179.45(17) ?
    C2 C11 C12 O1 . . . . 1.9(3) ?
    C16 C11 C12 C13 . . . . 0.0(3) ?
    C2 C11 C12 C13 . . . . -178.65(17) ?
    O1 C12 C13 C14 . . . . -179.87(17) ?
    C11 C12 C13 C14 . . . . 0.7(3) ?
    C12 C13 C14 C15 . . . . -0.6(3) ?
    C13 C14 C15 C16 . . . . -0.2(3) ?
    C14 C15 C16 C11 . . . . 0.8(3) ?
    C12 C11 C16 C15 . . . . -0.7(3) ?
    C2 C11 C16 C15 . . . . 177.92(17) ?
    N4 C3 C21 C26 . . . . -176.19(17) ?
    N4 C3 C21 C22 . . . . 2.4(3) ?
    C26 C21 C22 O2 . . . . 179.74(17) ?
    C3 C21 C22 O2 . . . . 1.1(3) ?
    C26 C21 C22 C23 . . . . 1.1(3) ?
    C3 C21 C22 C23 . . . . -177.55(17) ?
    O2 C22 C23 C24 . . . . -179.10(18) ?
    C21 C22 C23 C24 . . . . -0.4(3) ?
    C22 C23 C24 C25 . . . . -0.2(3) ?
    C23 C24 C25 C26 . . . . 0.1(3) ?
    C24 C25 C26 C21 . . . . 0.6(3) ?
    C22 C21 C26 C25 . . . . -1.2(3) ?
    C3 C21 C26 C25 . . . . 177.45(17) ?
loop_
    _geom_hbond_atom_site_label_D
    _geom_hbond_atom_site_label_H
    _geom_hbond_atom_site_label_A
    _geom_hbond_site_symmetry_A
    _geom_hbond_distance_DH
    _geom_hbond_distance_HA
    _geom_hbond_distance_DA
    _geom_hbond_angle_DHA
    O1 H81 N2 . 0.84 1.87 2.597(2) 144.2
    O1 H81 S1 . 0.84 2.99 3.7096(14) 145.2
    O2 H82 N4 . 0.84 1.89 2.617(2) 144.3
    O2 H82 S1 . 0.84 3.08 3.8135(16) 146.6
    N1 H71 S1 2_655 0.86(2) 2.53(2) 3.3514(17) 159(2)
    N3 H73 S1 2_655 0.85(3) 2.82(3) 3.5605(18) 147(2)
    C16 H16 <i>C</i>~g~2 2_655 0.95 2.81 3.423(2) 123
    C26 H26 <i>C</i>~g~1 2_655 0.95 2.74 3.438(2) 130
data_global
_journal_date_recd_electronic     2011-07-12
_journal_date_accepted     2011-07-27
_journal_name_full     'Acta Crystallographica, Section E'
_journal_year     2011
_journal_volume     67
_journal_issue      8
_journal_page_first     o2206
_journal_page_last     o2207
_journal_paper_category     QO
_journal_coeditor_code     KJ2182
_publ_contact_author_name     'Dr Richard Betz'
_publ_contact_author_address
;
Department of Chemistry
Nelson Mandela Metropolitan University
Summerstrand Campus (South)
University Way
Summerstrand
PO Box 77000
Port Elizabeth 6031
South Africa
;
_publ_contact_author_email     richard.betz@webmail.co.za
_publ_contact_author_fax     '+27-41-504-4236'
_publ_contact_author_phone     '+27-41-504-4285'
_publ_section_title
;
A monoclinic polymorph of
(1<i>E</i>,5<i>E</i>)-1,5-bis(2-hydroxybenzylidene)thiocarbonohydrazide
;
loop_
    _publ_author_name
    _publ_author_address
    'Schmitt, Bonell'
;
Nelson Mandela Metropolitan University
Summerstrand Campus
Department of Chemistry
University Way
Summerstrand
PO Box 77000
Port Elizabeth 6031
South Africa
;
    'Gerber, Thomas'
;
Nelson Mandela Metropolitan University
Summerstrand Campus
Department of Chemistry
University Way
Summerstrand
PO Box 77000
Port Elizabeth 6031
South Africa
;
    'Hosten, Eric'
;
Nelson Mandela Metropolitan University
Summerstrand Campus
Department of Chemistry
University Way
Summerstrand
PO Box 77000
Port Elizabeth 6031
South Africa
;
    'Betz, Richard'
;
Nelson Mandela Metropolitan University
Summerstrand Campus
Department of Chemistry
University Way
Summerstrand
PO Box 77000
Port Elizabeth 6031
South Africa
;
