# Supplementary material for: A monoclinic polymorph of (1E,5E)-1,5-bis­(2-hy­droxy­benzyl­idene)thio­carbono­hydrazide
Source: Acta Crystallogr Sect E Struct Rep Online. 2011 Jul 30;67(Pt 8):o2206–7. doi: 10.1107/S1600536811030340 (PMC3213636; doi:10.1107/S1600536811030340)
Supplement: Supplementary file 3 [file e-67-o2206-Isup3.hkl]

# 
# h,k,l, Fc-squared, Fo-squared, sigma(Fo-squared) and status flag 
# 
data_I
_shelx_title ' ba242 in P 21/c' 
_shelx_refln_list_code          4 
_shelx_F_calc_maximum      178.56 
_exptl_crystal_F_000       656.00 
_reflns_d_resolution_high  0.7491 
 
loop_ 
 _symmetry_equiv_pos_as_xyz 
 'x, y, z' 
 '-x, y+1/2, -z+1/2' 
 '-x, -y, -z' 
 'x, -y-1/2, z-1/2' 
 
_cell_length_a     5.6020 
_cell_length_b     7.4260 
_cell_length_c    34.5220 
_cell_angle_alpha  90.000 
_cell_angle_beta   91.225 
_cell_angle_gamma  90.000 
 
_shelx_F_squared_multiplier     1.000 
 
loop_ 
 _refln_index_h 
 _refln_index_k 
 _refln_index_l 
 _refln_F_squared_calc 
 _refln_F_squared_meas 
 _refln_F_squared_sigma 
 _refln_observed_status 
   1   0   0     1835.11     1692.88     13.92 o 
   2   0   0     1289.89     1396.62     14.08 o 
   3   0   0     2736.25     2760.74     30.25 o 
   4   0   0     1717.85     1708.79     20.79 o 
   5   0   0      621.60      616.54     17.03 o 
   6   0   0       59.30       60.78      9.55 o 
   7   0   0      138.30      158.16     14.00 o 
   1   1   0     7144.90     7397.66     43.16 o 
   2   1   0       13.14       14.41      1.54 o 
   3   1   0        4.46        1.55      1.80 o 
   4   1   0        9.32        9.52      2.81 o 
   5   1   0      213.84      194.72     10.10 o 
   6   1   0      316.04      298.21     10.79 o 
   7   1   0       36.80       38.43      7.31 o 
   0   2   0    16917.00    17024.24    203.19 o 
   1   2   0     6736.82     6687.37     44.53 o 
   2   2   0       58.99       64.22      2.07 o 
   3   2   0     2162.84     2078.32     17.11 o 
   4   2   0     1305.14     1283.61     13.71 o 
   5   2   0      158.06      165.78      7.30 o 
   6   2   0       78.08       83.01      7.52 o 
   7   2   0       67.29       60.81      8.06 o 
   1   3   0       23.94       25.98      9.87 o 
   2   3   0      522.69      647.15      7.15 o 
   3   3   0       42.64       48.87      2.94 o 
   4   3   0       48.42       50.95      4.49 o 
   5   3   0      102.87      101.09      6.50 o 
   6   3   0      179.17      187.13      9.83 o 
   7   3   0        2.55        2.04      7.02 o 
   0   4   0      281.69      357.74      9.32 o 
   1   4   0     5753.87     5796.16     51.51 o 
   2   4   0      732.41      697.79      7.09 o 
   3   4   0      337.26      328.65      8.52 o 
   4   4   0      382.99      374.61     10.79 o 
   5   4   0       13.01        8.48      6.25 o 
   6   4   0       30.13       25.30      7.11 o 
   1   5   0       33.96       42.39      3.87 o 
   2   5   0       68.95       89.30      4.27 o 
   3   5   0        3.21        9.52      4.58 o 
   4   5   0        9.44        9.92      6.11 o 
   5   5   0        0.68        1.49      6.42 o 
   6   5   0       18.47       20.38      7.49 o 
   0   6   0     2106.65     2085.03     52.03 o 
   1   6   0       94.66      107.51      5.41 o 
   2   6   0      656.63      616.56     22.24 o 
   3   6   0       40.15       63.28      6.17 o 
   4   6   0       73.11       83.78      8.24 o 
   5   6   0        1.49        5.27      6.96 o 
   1   7   0        0.76       12.72      5.51 o 
   2   7   0      384.36      351.53     10.46 o 
   3   7   0       19.24       31.50      7.80 o 
   4   7   0       41.46       36.83      9.23 o 
   5   7   0        3.09       23.21     16.55 o 
   0   8   0       49.39       56.96     11.77 o 
   1   8   0        4.58       15.62      8.62 o 
   2   8   0        4.84       -0.92      5.99 o 
   3   8   0      281.16      254.24     13.80 o 
   4   8   0        1.55       12.83     10.66 o 
   1   9   0        0.37       10.22      8.21 o 
   2   9   0        1.83        4.11      6.72 o 
   3   9   0        1.68       17.30      8.61 o 
  -7   1   1        0.87        7.90      6.29 o 
  -6   1   1        0.02       11.56      5.73 o 
  -5   1   1        7.80       21.98      4.27 o 
  -4   1   1        7.56        6.63      2.81 o 
  -3   1   1      526.62      586.37      7.22 o 
  -2   1   1      895.15      935.27      7.09 o 
  -1   1   1     6971.50     7148.37     44.43 o 
   0   1   1        0.71       -1.03      1.11 o 
   1   1   1     1345.35     1400.99      9.07 o 
   2   1   1       16.70       13.93      1.86 o 
   3   1   1       15.10       29.11      2.13 o 
   4   1   1        7.51       10.17      2.58 o 
   5   1   1        0.20        5.46      5.34 o 
   6   1   1       35.77       50.03      6.74 o 
   7   1   1        5.68       -0.11      6.51 o 
  -7   2   1        2.06       15.41      9.23 o 
  -6   2   1        6.17        8.21      5.96 o 
  -5   2   1       22.35       26.05      4.82 o 
  -4   2   1      156.71      167.71      5.37 o 
  -3   2   1      339.30      353.49      5.99 o 
  -2   2   1      337.58      345.24      4.45 o 
  -1   2   1    24795.93    24836.75    162.64 o 
   0   2   1    29621.67    28743.05    243.56 o 
   1   2   1     1156.55     1102.89     13.96 o 
   2   2   1       13.46       15.38      1.73 o 
   3   2   1        1.49       21.62      5.24 o 
   4   2   1      173.67      188.00      7.46 o 
   5   2   1        5.30        6.06      4.47 o 
   6   2   1        0.94       -4.30      6.52 o 
   7   2   1       38.46       44.00      7.74 o 
  -7   3   1        5.92       12.20      7.02 o 
  -6   3   1       17.06       21.41      6.48 o 
  -5   3   1        6.02        5.88      4.83 o 
  -4   3   1        6.03        7.09      3.38 o 
  -3   3   1      510.05      557.26      6.94 o 
  -2   3   1     2577.36     2677.47     22.53 o 
  -1   3   1     4357.82     4419.85     35.70 o 
   0   3   1       33.25       34.33      2.90 o 
   1   3   1     2339.05     2425.30     17.52 o 
   2   3   1      654.86      649.60      8.00 o 
   3   3   1       90.54       88.80      3.29 o 
   4   3   1       68.35       72.94      3.78 o 
   5   3   1       15.10       17.52      5.14 o 
   6   3   1       57.83       63.91      7.52 o 
   7   3   1       13.29       14.29      7.33 o 
  -6   4   1        2.94       24.22      6.96 o 
  -5   4   1       89.72       90.30      7.61 o 
  -4   4   1      611.52      623.78     10.44 o 
  -3   4   1      425.46      409.51      8.33 o 
  -2   4   1        6.88       13.03      2.13 o 
  -1   4   1     2055.80     2431.20     42.85 o 
   0   4   1     1448.83     1326.68     14.28 o 
   1   4   1     3215.76     3396.62     28.76 o 
   2   4   1      550.62      545.60      6.93 o 
   3   4   1       98.34      100.28      5.55 o 
   4   4   1       36.66       48.50      4.74 o 
   5   4   1        9.15        7.61      5.88 o 
   6   4   1       27.29       11.15      6.93 o 
  -6   5   1       37.50       37.56      7.72 o 
  -5   5   1       54.50       51.70      7.64 o 
  -4   5   1        1.06        0.69      5.80 o 
  -3   5   1       97.11      108.96      6.87 o 
  -2   5   1      915.55      925.47      9.55 o 
  -1   5   1      419.12      398.74      7.64 o 
   0   5   1        0.08        1.32      3.22 o 
   1   5   1      671.98      676.92      9.93 o 
   2   5   1     2419.75     2368.57     21.45 o 
   3   5   1      104.84      108.46      6.33 o 
   4   5   1       11.31       13.99      5.23 o 
   5   5   1       18.76       16.92      6.93 o 
   6   5   1       56.18       64.75     12.57 o 
  -5   6   1       34.38       31.93      7.49 o 
  -4   6   1      232.22      238.04     15.43 o 
  -3   6   1     1308.53     1231.40     18.58 o 
  -2   6   1       56.45       88.18      6.30 o 
  -1   6   1      346.11      376.58      8.22 o 
   0   6   1     1498.57     1424.55     16.59 o 
   1   6   1      242.49      260.24      7.45 o 
   2   6   1       38.25       49.92      5.80 o 
   3   6   1      186.61      183.71      8.16 o 
   4   6   1       87.50       83.08      8.33 o 
   5   6   1       46.83       57.04      8.24 o 
  -5   7   1       95.51      102.65      9.78 o 
  -4   7   1        2.92       -1.73      7.02 o 
  -3   7   1      538.35      491.57     12.20 o 
  -2   7   1      117.24      141.02     11.34 o 
  -1   7   1      176.34      153.69      7.71 o 
   0   7   1       19.77       16.38      4.60 o 
   1   7   1      458.65      419.81     10.84 o 
   2   7   1      854.74      813.71     15.06 o 
   3   7   1        3.72       -1.99      9.32 o 
   4   7   1        1.74        6.94      7.33 o 
   5   7   1        2.03        4.22      7.48 o 
  -4   8   1      130.79      122.62     11.14 o 
  -3   8   1       64.88       77.71      7.68 o 
  -2   8   1        1.36        2.95      7.78 o 
  -1   8   1      279.06      270.28     14.45 o 
   0   8   1       10.40       18.50      7.31 o 
   1   8   1       27.24       28.39      7.93 o 
   2   8   1       29.77       37.46      6.54 o 
   3   8   1      239.53      235.85     10.74 o 
   4   8   1       14.36       16.66      8.33 o 
  -3   9   1      360.95      278.50     14.80 o 
  -2   9   1        4.23       11.25      6.72 o 
  -1   9   1        3.79       -7.76      7.76 o 
   0   9   1        9.00        5.23      7.99 o 
   1   9   1      199.21      192.92     15.59 o 
   2   9   1       35.60       56.21      7.78 o 
   3   9   1        5.30        8.17      6.95 o 
  -7   0   2      183.80      177.89     13.68 o 
  -6   0   2       24.46       10.50      8.27 o 
  -5   0   2      472.20      443.70     18.14 o 
  -4   0   2      838.56      732.67     17.82 o 
  -3   0   2      149.93      139.97      4.15 o 
  -2   0   2    15303.79    15378.99    108.73 o 
  -1   0   2     2327.48     2125.39     30.31 o 
   1   0   2      536.54      482.91      5.88 o 
   2   0   2     1501.47     1510.26     15.41 o 
   3   0   2     2047.63     2055.98     23.60 o 
   4   0   2      272.02      280.48      7.41 o 
   5   0   2       13.63       21.71      6.06 o 
   6   0   2        4.67        3.18      8.27 o 
   7   0   2       11.40        3.18     10.18 o 
  -7   1   2       97.94      109.52      8.54 o 
  -6   1   2      224.94      206.90      9.44 o 
  -5   1   2      259.81      270.19      7.39 o 
  -4   1   2       12.53       12.77      2.99 o 
  -3   1   2      138.04      118.51      3.49 o 
  -2   1   2      493.49      469.83      6.83 o 
  -1   1   2    22968.84    23496.49    145.40 o 
   0   1   2       13.16       15.34      1.26 o 
   1   1   2     1357.83     1386.98     10.36 o 
   2   1   2     1385.08     1507.37     10.99 o 
   3   1   2      679.20      720.68     12.05 o 
   4   1   2       66.17       74.86      3.44 o 
   5   1   2      378.32      341.79     14.40 o 
   6   1   2       15.82       24.93      9.55 o 
   7   1   2       63.98       54.43      8.27 o 
  -7   2   2      141.49      160.00      9.74 o 
  -6   2   2        5.68        3.28      5.73 o 
  -5   2   2      569.62      551.39     10.94 o 
  -4   2   2      686.36      627.04      8.56 o 
  -3   2   2      108.06      105.37      3.23 o 
  -2   2   2      353.81      374.69      7.95 o 
  -1   2   2    31884.49    31462.02    222.28 o 
   0   2   2      627.52      643.63     19.21 o 
   1   2   2     7189.27     7224.59     48.54 o 
   2   2   2     1162.54     1157.01      8.38 o 
   3   2   2      679.54      685.21      8.63 o 
   4   2   2      392.15      381.70      7.20 o 
   5   2   2        9.78       11.60      4.77 o 
   6   2   2       15.20       21.23      6.51 o 
   7   2   2        1.00        8.33      7.09 o 
  -7   3   2       71.07       76.91      8.24 o 
  -6   3   2       96.55      108.88      8.43 o 
  -5   3   2       79.73       90.72      6.21 o 
  -4   3   2      103.55      148.96      5.17 o 
  -3   3   2      271.20      244.40      5.64 o 
  -2   3   2     8124.93     8618.68     71.23 o 
  -1   3   2        0.08       19.85      3.99 o 
   0   3   2        9.06        9.84      2.54 o 
   1   3   2      161.81      176.27      4.01 o 
   2   3   2      577.93      574.15      7.00 o 
   3   3   2      426.67      414.91      5.11 o 
   4   3   2       35.04       38.46      3.29 o 
   5   3   2       76.54       80.06      7.16 o 
   6   3   2       12.09       10.00      8.43 o 
   7   3   2       34.18       48.19      8.16 o 
  -6   4   2       20.59       12.68      6.57 o 
  -5   4   2      330.05      314.03     10.92 o 
  -4   4   2      964.90      901.40     15.79 o 
  -3   4   2       29.44       31.35      6.94 o 
  -2   4   2      176.36      208.20      5.08 o 
  -1   4   2    14960.43    14852.49    127.05 o 
   0   4   2       67.31       85.71      3.94 o 
   1   4   2      901.36     1018.26     10.05 o 
   2   4   2      328.31      313.45      5.49 o 
   3   4   2      243.58      240.83     14.12 o 
   4   4   2      162.17      160.32      6.36 o 
   5   4   2        0.16        2.44      5.93 o 
   6   4   2        5.59        3.37      6.84 o 
  -6   5   2       24.48       28.73      7.42 o 
  -5   5   2        0.34        0.63     10.98 o 
  -4   5   2        6.68        2.74      5.80 o 
  -3   5   2        0.23        3.63      4.57 o 
  -2   5   2     1139.22     1158.28     11.09 o 
  -1   5   2      194.98      203.90      6.12 o 
   0   5   2       42.32       52.55      3.90 o 
   1   5   2      145.31      159.37      4.67 o 
   2   5   2        8.30       43.85      5.93 o 
   3   5   2      381.50      367.35      9.66 o 
   4   5   2       18.14       17.91      5.31 o 
   5   5   2       32.18       24.25      7.06 o 
   6   5   2       22.54       28.12      7.87 o 
  -5   6   2       35.36       47.32      7.80 o 
  -4   6   2      240.24      226.62     11.06 o 
  -3   6   2      218.99      232.23     11.01 o 
  -2   6   2     1584.41     1458.43     20.17 o 
  -1   6   2       40.88       54.90      5.28 o 
   1   6   2       46.70       56.84      4.20 o 
   2   6   2       65.95       73.47      6.69 o 
   3   6   2       21.99       20.58      5.55 o 
   4   6   2        2.80       -7.03     11.46 o 
   5   6   2       18.62       22.44      7.42 o 
  -5   7   2       17.89       14.93      7.87 o 
  -4   7   2       25.65       26.22      7.72 o 
  -3   7   2      105.14      112.34      7.66 o 
  -2   7   2      184.24      167.75      8.24 o 
  -1   7   2       35.52       53.16      6.23 o 
   0   7   2        5.72        5.64      4.44 o 
   1   7   2       25.78       45.16      6.06 o 
   2   7   2        0.05       19.72      5.82 o 
   3   7   2       18.35       18.30      6.02 o 
   4   7   2        1.77       -6.96      6.96 o 
   5   7   2        6.56       17.01      7.95 o 
  -4   8   2       25.75       44.45      8.70 o 
  -3   8   2      168.14      143.27     10.52 o 
  -2   8   2       17.24       19.47      6.24 o 
  -1   8   2        6.23       28.87      7.30 o 
   0   8   2       71.55       96.62      9.11 o 
   1   8   2       87.59       82.30      7.34 o 
   2   8   2        1.25        0.17      6.17 o 
   3   8   2      105.33       92.45      7.94 o 
   4   8   2       24.39       14.61      8.47 o 
  -3   9   2        0.23        9.06      8.33 o 
  -2   9   2      191.84      186.91      9.93 o 
  -1   9   2        5.50        5.51      7.99 o 
   0   9   2        0.34       -4.38      8.59 o 
   1   9   2        2.01       20.85     11.62 o 
   2   9   2       10.74       14.45     14.32 o 
   3   9   2       42.35       38.25      7.46 o 
  -7   1   3       16.52       20.94      6.51 o 
  -6   1   3       31.30       44.97     11.62 o 
  -5   1   3       27.01       25.67      4.19 o 
  -4   1   3       49.74       60.17      4.09 o 
  -3   1   3      353.07      506.72     22.71 o 
  -2   1   3     4243.81     4602.30     33.36 o 
  -1   1   3       14.73       19.38      3.24 o 
   0   1   3      122.87      110.38      1.87 o 
   1   1   3       12.61       18.44      1.87 o 
   2   1   3       43.86       51.66      2.28 o 
   3   1   3      156.08      156.78      4.07 o 
   4   1   3       15.84       15.50      2.76 o 
   5   1   3        5.21       15.49      4.89 o 
   6   1   3        1.64        4.76      8.91 o 
   7   1   3       12.85       28.65      7.42 o 
  -7   2   3       28.53       40.41      6.93 o 
  -6   2   3       33.82       36.71     11.30 o 
  -5   2   3      102.36      113.10      6.27 o 
  -4   2   3      688.86      710.38     10.27 o 
  -3   2   3        1.00        4.59      1.85 o 
  -2   2   3     3268.29     3460.81     26.22 o 
  -1   2   3    10009.36     9805.38     64.25 o 
   0   2   3     6791.36     6896.79     64.40 o 
   1   2   3        2.66        7.38      2.92 o 
   2   2   3       23.53       40.99      1.89 o 
   3   2   3       52.10       61.95      2.73 o 
   4   2   3        7.10       12.32      3.04 o 
   5   2   3      181.13      178.16     11.76 o 
   6   2   3       11.32        6.22      6.16 o 
   7   2   3       82.01       88.05     25.14 o 
  -7   3   3       29.60       20.94      6.79 o 
  -6   3   3      128.71      135.70      8.52 o 
  -5   3   3      250.17      225.28      8.12 o 
  -4   3   3        7.13        5.78      4.58 o 
  -3   3   3       11.27       22.95      2.68 o 
  -2   3   3     1727.72     1787.73     22.05 o 
  -1   3   3      104.04      120.61      3.93 o 
   0   3   3        5.39        7.00      2.55 o 
   1   3   3      629.57      656.57      6.75 o 
   2   3   3        0.09        9.78      3.43 o 
   3   3   3       90.58       89.62      2.92 o 
   4   3   3        9.89       14.73      3.17 o 
   5   3   3       24.47       22.93      6.52 o 
   6   3   3      275.02      264.16     11.28 o 
   7   3   3        7.09       17.66     13.52 o 
  -6   4   3       55.72       43.93      7.11 o 
  -5   4   3       96.55      109.27      6.74 o 
  -4   4   3      559.86      579.91     17.13 o 
  -3   4   3      425.84      399.52      8.18 o 
  -2   4   3     2161.53     2111.55     17.01 o 
  -1   4   3      215.54      330.45      8.74 o 
   0   4   3      550.99      518.85      7.91 o 
   1   4   3      289.09      304.59      5.27 o 
   2   4   3       36.90       44.44      2.97 o 
   3   4   3      223.66      210.36      6.29 o 
   4   4   3      180.09      183.58      7.49 o 
   5   4   3       76.54       85.67      8.06 o 
   6   4   3       41.45       45.05     14.64 o 
  -6   5   3      104.40      100.62      8.87 o 
  -5   5   3      111.98      122.25      8.56 o 
  -4   5   3        6.20       17.95      6.05 o 
  -3   5   3      381.92      401.07      9.75 o 
  -2   5   3     1219.23     1386.80     13.98 o 
  -1   5   3      357.31      334.97      6.97 o 
   0   5   3       26.15       20.23      3.50 o 
   1   5   3      319.44      328.87      6.03 o 
   2   5   3        0.72        7.08      3.04 o 
   3   5   3        0.91        5.36      4.72 o 
   4   5   3       38.08       41.91      7.00 o 
   5   5   3       26.94       39.34      7.38 o 
   6   5   3      325.11      337.69     14.00 o 
  -5   6   3      403.09      375.44     17.66 o 
  -4   6   3       44.56       64.03      7.72 o 
  -3   6   3        0.41       12.33      5.20 o 
  -2   6   3       49.08       86.65      6.85 o 
  -1   6   3       16.54       34.86      8.46 o 
   0   6   3     1610.49     1600.42     18.17 o 
   1   6   3      141.29      149.53      5.37 o 
   2   6   3      161.22      159.31      7.68 o 
   3   6   3       23.75       25.66      5.68 o 
   4   6   3       81.63       85.64      7.02 o 
   5   6   3       75.76       96.64      9.17 o 
  -5   7   3       34.44       39.21      8.49 o 
  -4   7   3        0.79        0.85      6.96 o 
  -3   7   3       66.98       82.06      7.21 o 
  -2   7   3       20.66       24.75      5.82 o 
  -1   7   3      346.21      320.38      9.97 o 
   0   7   3       70.25       81.94      5.65 o 
   1   7   3      132.50      158.87      7.84 o 
   2   7   3      118.55      116.43      7.71 o 
   3   7   3       20.48       19.00      6.15 o 
   4   7   3        6.95       10.22      7.56 o 
   5   7   3       63.56       57.53      9.09 o 
  -4   8   3      347.70      306.71     13.41 o 
  -3   8   3       38.44       72.30      7.55 o 
  -2   8   3      191.40      172.09      8.92 o 
  -1   8   3      293.22      290.09     11.29 o 
   0   8   3      974.28      835.18     26.14 o 
   1   8   3       29.40       33.03      6.92 o 
   2   8   3       75.33       67.78      7.40 o 
   3   8   3        0.77        3.57      6.44 o 
   4   8   3       74.28       76.16     14.64 o 
  -3   9   3       55.68       70.68      9.97 o 
  -2   9   3      172.80      163.64      9.69 o 
  -1   9   3       18.48       25.82     16.23 o 
   0   9   3        1.21        1.59      7.99 o 
   1   9   3      219.55      184.30     11.93 o 
   2   9   3       12.46       12.53      8.32 o 
   3   9   3        8.78       15.97      7.32 o 
  -7   0   4        3.75        7.00      8.91 o 
  -6   0   4      283.87      271.76     14.32 o 
  -5   0   4      814.83      760.52     15.90 o 
  -4   0   4      382.59      363.88      9.71 o 
  -3   0   4      120.82      121.74      4.57 o 
  -2   0   4    12920.38    13132.69    345.27 o 
  -1   0   4     1341.01     1178.99     12.68 o 
   0   0   4     3868.21     3688.00     29.08 o 
   1   0   4        1.16       -0.28      2.02 o 
   2   0   4        0.74       -1.45      2.61 o 
   3   0   4      167.35      148.66      5.59 o 
   4   0   4      430.55      396.30      8.75 o 
   5   0   4      121.53      135.88     10.82 o 
   6   0   4       50.31       58.55     10.82 o 
   7   0   4       33.23       26.41     10.50 o 
  -7   1   4       23.66       24.12      6.64 o 
  -6   1   4      252.37      244.40      9.67 o 
  -5   1   4       32.73       33.48      4.19 o 
  -4   1   4       45.20       46.81      3.74 o 
  -3   1   4     9020.84     9678.95     76.94 o 
  -2   1   4        7.55        4.05      2.45 o 
  -1   1   4       14.59       16.01      1.59 o 
   0   1   4        8.64        6.10      1.06 o 
   1   1   4     4218.44     4288.43     27.73 o 
   2   1   4     3145.84     3217.38     21.65 o 
   3   1   4      241.18      233.85      4.34 o 
   4   1   4       12.50       16.08      2.79 o 
   5   1   4        6.30        9.90      5.51 o 
   6   1   4       93.17       88.00      7.99 o 
   7   1   4      589.66      578.12     15.63 o 
  -7   2   4       33.82       44.51      7.16 o 
  -6   2   4       81.73       74.83      6.93 o 
  -5   2   4      654.53      604.54     11.19 o 
  -4   2   4      508.25      472.52      8.21 o 
  -3   2   4      454.59      405.31      6.04 o 
  -2   2   4      302.51      308.30      4.61 o 
  -1   2   4     1647.80     1709.29     13.12 o 
   0   2   4      108.20       91.60      3.02 o 
   1   2   4      842.87      866.69      6.37 o 
   2   2   4       28.88       29.30      1.82 o 
   3   2   4      319.11      306.09      5.89 o 
   4   2   4       31.67       30.87      3.28 o 
   5   2   4       59.68       57.19      7.80 o 
   6   2   4       68.23       75.23     20.05 o 
   7   2   4       58.17       68.30     13.52 o 
  -7   3   4       18.03       22.59      6.88 o 
  -6   3   4      141.78      161.09      8.83 o 
  -5   3   4      160.22      163.31      7.17 o 
  -4   3   4       91.47      113.21      5.19 o 
  -3   3   4        0.82       12.22      2.49 o 
  -2   3   4     3876.00     4116.80     33.26 o 
  -1   3   4      404.50      383.10      6.14 o 
   0   3   4       12.87       12.13      2.61 o 
   1   3   4      225.38      228.16      4.24 o 
   2   3   4      757.74      784.73      7.78 o 
   3   3   4      423.63      409.33      6.77 o 
   4   3   4        6.43       10.10      3.20 o 
   5   3   4       40.83       43.72      6.74 o 
   6   3   4       76.97       88.98     12.41 o 
   7   3   4        9.19       27.02      7.84 o 
  -6   4   4       62.13       77.89      9.55 o 
  -5   4   4       50.59       59.56      5.79 o 
  -4   4   4      150.41      157.78      7.67 o 
  -3   4   4       53.50       62.57      4.17 o 
  -2   4   4        6.26       16.68      2.57 o 
  -1   4   4       55.23       60.05      8.68 o 
   0   4   4      218.97      200.30      5.38 o 
   1   4   4       27.55       36.18      2.86 o 
   2   4   4       11.10       11.78      2.62 o 
   3   4   4       58.09       73.51      6.48 o 
   4   4   4        1.81       10.18      5.40 o 
   5   4   4       42.19       35.98      6.96 o 
   6   4   4       11.42        1.12      7.02 o 
  -6   5   4        7.92        9.23      9.71 o 
  -5   5   4      212.75      186.62     18.30 o 
  -4   5   4        2.27        0.07      5.66 o 
  -3   5   4       51.77       75.21      4.80 o 
  -2   5   4     1421.02     1423.82     14.25 o 
  -1   5   4       17.36       22.58      4.27 o 
   0   5   4       29.08       31.80      5.41 o 
   1   5   4       51.16       50.49      3.77 o 
   2   5   4      247.95      261.36      6.02 o 
   3   5   4        0.06       -0.13      4.64 o 
   4   5   4       20.89       18.60      6.42 o 
   5   5   4       44.60       51.51      7.79 o 
   6   5   4      133.64      161.87     13.05 o 
  -5   6   4       51.67       72.68      8.26 o 
  -4   6   4       76.64       74.68      8.02 o 
  -3   6   4       14.66       21.05      5.47 o 
  -2   6   4      880.59      840.47     14.56 o 
  -1   6   4      106.56      115.12      5.35 o 
   0   6   4      423.17      455.48      8.89 o 
   1   6   4       44.33       42.71      4.09 o 
   2   6   4       21.87       27.80      7.75 o 
   3   6   4        0.57        5.07      5.31 o 
   4   6   4        1.83        3.51      5.72 o 
   5   6   4       32.55       35.17      8.10 o 
  -5   7   4        8.86       13.70      7.72 o 
  -4   7   4        1.88        4.21     10.98 o 
  -3   7   4      145.07      135.60      7.97 o 
  -2   7   4       62.90       58.38      8.73 o 
  -1   7   4        0.41       13.62      5.45 o 
   0   7   4        0.43       -3.62      4.36 o 
   1   7   4        7.47        8.94      4.61 o 
   2   7   4       13.25       14.74      5.86 o 
   3   7   4        7.12       22.88      6.15 o 
   4   7   4        0.05        0.82      8.27 o 
   5   7   4       41.41       62.27      9.24 o 
  -4   8   4       34.58       46.14     12.09 o 
  -3   8   4      962.86      840.27     19.71 o 
  -2   8   4       20.80       20.24      6.34 o 
  -1   8   4       51.63       65.86      6.97 o 
   0   8   4       52.18       64.30      8.02 o 
   1   8   4        0.94        4.77      7.43 o 
   2   8   4        4.50       13.96      6.48 o 
   3   8   4        2.19       14.57      6.63 o 
   4   8   4       40.57       60.18      9.38 o 
  -3   9   4       24.92       28.08     10.34 o 
  -2   9   4      105.74      121.52      8.93 o 
  -1   9   4       59.82       39.10      8.74 o 
   0   9   4        2.54       16.58      9.39 o 
   1   9   4       49.85       56.11      9.22 o 
   2   9   4       45.38       36.95      8.97 o 
   3   9   4        0.04        6.89      8.00 o 
  -7   1   5        3.60       13.02      6.18 o 
  -6   1   5        9.13       19.88      5.02 o 
  -5   1   5       35.70       39.77      4.24 o 
  -4   1   5      329.21      365.17      6.83 o 
  -3   1   5     1210.35     1424.10     11.80 o 
  -2   1   5      509.22      541.82      5.16 o 
  -1   1   5      347.06      364.57      4.55 o 
   0   1   5       20.57       15.70      1.21 o 
   1   1   5       41.23       46.09      2.04 o 
   2   1   5       47.69       58.58      2.43 o 
   3   1   5       36.21       43.16      2.83 o 
   4   1   5       24.36       27.20      2.99 o 
   5   1   5      145.95      162.74     11.14 o 
   6   1   5      360.73      333.34     11.93 o 
   7   1   5      284.68      309.38     12.37 o 
  -7   2   5        0.00       11.84      6.34 o 
  -6   2   5       50.59       60.06      5.80 o 
  -5   2   5        3.35       11.33      4.23 o 
  -4   2   5       67.85       80.02      4.27 o 
  -3   2   5       42.30       44.29      2.43 o 
  -2   2   5      215.74      200.36      3.37 o 
  -1   2   5      332.70      275.98      4.68 o 
   0   2   5      438.72      416.35      4.44 o 
   1   2   5      123.80      130.89      2.88 o 
   2   2   5       11.32       10.14      1.89 o 
   3   2   5       80.17       98.73      3.48 o 
   4   2   5      238.55      240.91      6.00 o 
   5   2   5        7.11        6.68     14.00 o 
   6   2   5        2.30        5.89      6.53 o 
   7   2   5       74.65       76.40      8.78 o 
  -7   3   5      102.76      111.52      8.64 o 
  -6   3   5       74.19       75.33      7.19 o 
  -5   3   5       61.30       65.79      5.51 o 
  -4   3   5       40.90       62.46      6.73 o 
  -3   3   5      317.46      356.89      6.14 o 
  -2   3   5     3874.20     3869.50     31.47 o 
  -1   3   5      172.43      198.01      4.78 o 
   0   3   5        0.04        1.92      3.17 o 
   1   3   5       74.11       64.79      2.70 o 
   2   3   5      218.37      226.03      4.13 o 
   3   3   5      233.56      251.45      4.36 o 
   4   3   5       25.73       34.75      3.63 o 
   5   3   5      156.35      152.22      8.87 o 
   6   3   5      342.53      382.40     13.13 o 
   7   3   5        2.50        9.49      7.52 o 
  -6   4   5       11.78       16.90      6.41 o 
  -5   4   5      144.17      151.18     10.06 o 
  -4   4   5      211.45      176.85      7.30 o 
  -3   4   5      670.75      651.11      9.72 o 
  -2   4   5      158.49      159.81      4.66 o 
  -1   4   5     2016.19     2064.90     20.31 o 
   0   4   5      164.49      138.83      5.67 o 
   1   4   5        0.93        6.52      2.52 o 
   2   4   5       47.61       54.75      3.55 o 
   3   4   5        1.14        3.19      3.14 o 
   4   4   5      310.11      320.15      9.32 o 
   5   4   5       75.89       90.44      8.29 o 
   6   4   5        3.29       13.80      7.33 o 
  -6   5   5      384.74      368.99     16.23 o 
  -5   5   5       30.23       40.76      6.80 o 
  -4   5   5        0.16        2.26      5.66 o 
  -3   5   5      947.04      961.35     25.45 o 
  -2   5   5     1409.80     1395.72     14.07 o 
  -1   5   5       55.83       56.76      4.00 o 
   0   5   5        2.52       -1.40      3.31 o 
   1   5   5       81.51       77.93      3.77 o 
   2   5   5      665.47      636.52      8.92 o 
   3   5   5      379.96      359.31     13.66 o 
   4   5   5      135.87      147.19      7.64 o 
   5   5   5      230.63      232.83     11.51 o 
   6   5   5        3.64       20.68      7.79 o 
  -5   6   5      251.03      241.66     11.39 o 
  -4   6   5      259.38      285.13     16.23 o 
  -3   6   5       77.29       83.19      6.93 o 
  -2   6   5      304.27      319.21      8.87 o 
  -1   6   5      445.56      435.64     16.42 o 
   0   6   5       81.87      104.61      5.49 o 
   1   6   5       70.61       76.13      4.58 o 
   2   6   5       12.42       13.90      5.45 o 
   3   6   5      207.22      190.73      8.44 o 
   4   6   5      234.20      237.49      9.54 o 
   5   6   5        7.53       14.34      7.64 o 
  -5   7   5       56.09       77.09      8.95 o 
  -4   7   5      129.76      119.03      9.55 o 
  -3   7   5      230.19      236.01      9.63 o 
  -2   7   5       64.26       79.50      6.68 o 
  -1   7   5      369.05      332.01      9.97 o 
   0   7   5       43.20       39.75      5.81 o 
   1   7   5       43.42       48.56      4.66 o 
   2   7   5       92.36       86.34      7.22 o 
   3   7   5      257.56      231.98      9.63 o 
   4   7   5        1.33       -4.39     12.73 o 
   5   7   5      428.96      400.13     14.72 o 
  -4   8   5      239.05      223.80     12.31 o 
  -3   8   5      154.48      152.36     10.69 o 
  -2   8   5        0.11        0.99      6.10 o 
  -1   8   5      111.42      125.74      8.78 o 
   0   8   5      103.28      113.31      7.77 o 
   1   8   5        0.09       -7.19      7.19 o 
   2   8   5       35.65       45.22      7.04 o 
   3   8   5       85.36       82.60      7.94 o 
   4   8   5      199.12      173.65     17.34 o 
  -3   9   5        6.71       38.86     12.09 o 
  -2   9   5       34.41       36.95      9.61 o 
  -1   9   5      136.74      132.21      9.10 o 
   0   9   5       13.00        9.86      8.91 o 
   1   9   5        8.02        8.74      8.19 o 
   2   9   5       55.33       52.81     16.55 o 
   3   9   5       50.77       44.72     10.34 o 
  -7   0   6        6.22       18.46      8.59 o 
  -6   0   6      352.96      335.73     14.64 o 
  -5   0   6      170.70      163.16      8.49 o 
  -4   0   6      748.22      785.28     14.21 o 
  -3   0   6        1.22       -1.16      1.82 o 
  -2   0   6      735.95      830.12     10.23 o 
  -1   0   6       21.22       14.78      2.52 o 
   0   0   6     9887.77     9864.15     86.80 o 
   1   0   6     2907.28     2805.96     38.31 o 
   2   0   6      431.44      434.53      7.08 o 
   3   0   6      101.65       94.97      4.31 o 
   4   0   6       45.11       46.16      4.60 o 
   5   0   6      173.44      201.75     13.37 o 
   6   0   6      107.33       96.42     11.46 o 
   7   0   6       50.77       56.64     11.77 o 
  -7   1   6      256.55      213.99     11.14 o 
  -6   1   6      299.20      277.14     10.04 o 
  -5   1   6      244.29      218.40      8.64 o 
  -4   1   6       16.52       18.38      3.17 o 
  -3   1   6     1504.42     1480.54     12.88 o 
  -2   1   6       39.95       41.42      2.57 o 
  -1   1   6     2072.60     2101.28     16.29 o 
   0   1   6      245.66      237.07      2.97 o 
   1   1   6      953.57      922.45      7.85 o 
   2   1   6     3185.96     3055.18     20.87 o 
   3   1   6      786.46      762.53      9.14 o 
   4   1   6      299.41      294.49      7.78 o 
   5   1   6     1232.89     1170.82     20.92 o 
   6   1   6       25.88       43.60      7.31 o 
   7   1   6      271.60      263.56     14.16 o 
  -7   2   6       82.68       89.26      7.84 o 
  -6   2   6      103.46      114.52      6.69 o 
  -5   2   6       17.02       22.33      4.69 o 
  -4   2   6      606.09      554.70      8.61 o 
  -3   2   6      196.37      205.39      3.88 o 
  -2   2   6      237.77      265.55      3.90 o 
  -1   2   6       21.66       25.38      2.01 o 
   0   2   6     1346.74     1358.97      9.69 o 
   1   2   6      363.27      386.65      4.11 o 
   2   2   6       22.64       31.44      2.83 o 
   3   2   6       51.12       47.63      2.91 o 
   4   2   6      458.83      460.00      8.16 o 
   5   2   6      213.32      206.55     11.30 o 
   6   2   6      236.98      254.33     11.47 o 
   7   2   6       87.78      106.32     24.50 o 
  -7   3   6      102.37      105.63     12.89 o 
  -6   3   6       62.02       65.90      6.88 o 
  -5   3   6       47.36       65.03      7.00 o 
  -4   3   6      649.93      749.55     10.85 o 
  -3   3   6       57.74       40.01      4.93 o 
  -1   3   6      400.79      395.95      6.13 o 
   0   3   6       44.52       45.87      3.09 o 
   1   3   6     1803.08     1758.63     14.76 o 
   2   3   6      660.72      628.98      6.19 o 
   3   3   6      220.78      208.10      3.94 o 
   4   3   6      291.80      297.24      8.56 o 
   5   3   6       76.64       83.78      7.64 o 
   6   3   6     2717.51     2526.52     38.69 o 
   7   3   6       57.75       60.53     17.50 o 
  -6   4   6       75.39       93.14      7.80 o 
  -5   4   6       20.62       41.56      5.32 o 
  -4   4   6      197.80      194.09      8.91 o 
  -3   4   6        1.51       10.24      5.13 o 
  -2   4   6      285.29      280.29      5.50 o 
  -1   4   6        5.19       17.70      2.88 o 
   0   4   6      459.06      468.05      7.51 o 
   1   4   6       46.16       54.82      3.11 o 
   2   4   6        0.84        4.47      3.13 o 
   3   4   6        4.51       16.87      5.03 o 
   4   4   6      274.89      266.83     12.79 o 
   5   4   6      194.23      189.65     13.21 o 
   6   4   6       11.50       30.20      7.93 o 
  -6   5   6       66.48      100.37      8.40 o 
  -5   5   6      212.34      182.15     14.48 o 
  -4   5   6        5.52        6.93      5.58 o 
  -3   5   6       26.29       41.00      4.87 o 
  -2   5   6      364.93      348.06      7.14 o 
  -1   5   6        1.54       -0.87      3.10 o 
   0   5   6        1.88       -1.64      3.21 o 
   1   5   6      275.25      272.34      5.73 o 
   2   5   6       69.82       80.62      4.21 o 
   3   5   6      311.86      299.23     17.42 o 
   4   5   6       12.94        9.44      5.41 o 
   5   5   6        0.01       14.64     10.34 o 
   6   5   6      381.59      375.48     14.09 o 
  -5   6   6       73.14       68.00      8.18 o 
  -4   6   6      893.35      753.37     16.85 o 
  -3   6   6      474.20      452.70     14.21 o 
  -2   6   6       54.66       68.36      6.31 o 
  -1   6   6       70.17       81.10      7.51 o 
   0   6   6       72.67       72.22      5.19 o 
   1   6   6      111.80      119.01      5.09 o 
   2   6   6        8.47        9.03      3.72 o 
   3   6   6        2.46       18.37      7.63 o 
   4   6   6       22.29       31.45      6.23 o 
   5   6   6       18.32       24.05      7.79 o 
  -5   7   6       16.54       26.70      7.95 o 
  -4   7   6        7.11       15.56      7.33 o 
  -3   7   6       31.04       43.36      6.36 o 
  -2   7   6      175.08      164.99     10.24 o 
  -1   7   6       31.50       28.23      5.87 o 
   0   7   6       13.33       12.74      5.38 o 
   1   7   6        0.63        0.74      5.79 o 
   2   7   6        9.23       20.25      7.30 o 
   3   7   6       70.86       79.91      7.32 o 
   4   7   6        0.01       -3.45      7.38 o 
   5   7   6       35.48       59.15      9.32 o 
  -4   8   6        3.01       24.47     10.02 o 
  -3   8   6        0.00       17.27      7.72 o 
  -2   8   6        2.12       -5.65      5.65 o 
  -1   8   6       39.06       41.05      6.65 o 
   0   8   6       87.10       88.99      7.40 o 
   1   8   6        1.22        3.52      7.42 o 
   2   8   6       96.56       97.15      8.01 o 
   3   8   6        0.34       -6.30      6.30 o 
   4   8   6        0.23       18.71      8.38 o 
  -3   9   6        4.54        6.36     10.82 o 
  -2   9   6        3.82       15.10      6.86 o 
  -1   9   6        8.99        3.93      6.57 o 
   0   9   6        4.17       23.03      8.75 o 
   1   9   6       21.03        2.23      8.33 o 
   2   9   6       14.27       30.39      9.00 o 
  -7   1   7        2.58       18.09     10.34 o 
  -6   1   7        7.18       10.38      4.76 o 
  -5   1   7       17.91       14.55      3.69 o 
  -4   1   7       73.65       94.18      4.04 o 
  -3   1   7      205.75      226.74      4.19 o 
  -2   1   7       76.59       72.92      2.38 o 
  -1   1   7        1.10       -0.74      1.69 o 
   0   1   7        1.25       -1.16      1.43 o 
   1   1   7      271.38      278.26      3.87 o 
   2   1   7      194.40      228.72      3.99 o 
   3   1   7        6.08        4.31      2.42 o 
   4   1   7      134.55      154.23      4.77 o 
   5   1   7      921.46      966.69     21.16 o 
   6   1   7     1084.51      952.02     19.35 o 
   7   1   7        5.97       18.78      7.43 o 
  -7   2   7        0.39        5.66      5.88 o 
  -6   2   7       83.08       78.32      5.96 o 
  -5   2   7       21.66       31.05      4.18 o 
  -4   2   7       24.19       31.95      3.46 o 
  -3   2   7       93.92      100.27      3.01 o 
  -2   2   7        7.81       10.29      1.70 o 
  -1   2   7      257.13      240.75      4.88 o 
   0   2   7     1729.26     1675.94     12.49 o 
   1   2   7       74.58       72.77      2.39 o 
   2   2   7       18.89       21.64      2.09 o 
   3   2   7      163.17      164.18      4.71 o 
   4   2   7       47.71       58.05      4.61 o 
   5   2   7      781.24      758.90     24.98 o 
   6   2   7        0.10        8.27      8.27 o 
   7   2   7       50.61       59.48      8.54 o 
  -7   3   7       20.93       38.74      6.88 o 
  -6   3   7      192.13      202.89     15.33 o 
  -5   3   7      516.56      436.40      9.59 o 
  -4   3   7       11.66       22.70      3.72 o 
  -3   3   7      277.11      293.90      7.92 o 
  -2   3   7      350.84      328.68      6.11 o 
  -1   3   7        1.73       -0.94      2.32 o 
   0   3   7        5.80        1.90      2.01 o 
   1   3   7      491.66      474.50      5.71 o 
   2   3   7      293.01      310.52      4.47 o 
   3   3   7      119.26      113.17      3.15 o 
   4   3   7      581.37      612.46      8.42 o 
   5   3   7      244.66      240.71     11.30 o 
   6   3   7      385.64      472.70     24.19 o 
   7   3   7        8.03        2.47      7.48 o 
  -6   4   7        1.78        2.20      5.81 o 
  -5   4   7      488.56      436.59     10.16 o 
  -4   4   7       57.81       58.43      5.88 o 
  -3   4   7      594.25      571.40     14.01 o 
  -2   4   7       60.72       67.01      3.84 o 
  -1   4   7       16.30       24.12      4.27 o 
   0   4   7      432.60      414.84      8.41 o 
   1   4   7      607.94      625.20      7.72 o 
   2   4   7        0.29        1.81      3.48 o 
   3   4   7     1795.03     1729.67     17.33 o 
   4   4   7       40.78       39.99      6.93 o 
   5   4   7        1.88       13.90      6.71 o 
   6   4   7      113.59      100.74      9.64 o 
  -6   5   7       97.69      111.72      8.56 o 
  -5   5   7       21.98       20.70      6.27 o 
  -4   5   7        0.56       -3.37      9.07 o 
  -3   5   7      411.91      416.54      8.46 o 
  -2   5   7      593.38      586.39      9.57 o 
  -1   5   7        9.63        8.63      3.33 o 
   0   5   7        8.71        7.50      2.77 o 
   1   5   7      212.10      206.78      5.40 o 
   2   5   7      377.29      369.91      7.11 o 
   3   5   7       24.52       33.65      5.39 o 
   4   5   7      141.12      135.59      7.94 o 
   5   5   7      468.63      412.39     14.64 o 
   6   5   7      160.35      163.64     11.19 o 
  -5   6   7        1.75       22.81      6.96 o 
  -4   6   7      304.24      301.21     16.23 o 
  -3   6   7      401.96      381.91     16.21 o 
  -2   6   7       74.73       82.09      5.19 o 
  -1   6   7      119.61      117.79      9.84 o 
   0   6   7       89.22       79.35      5.12 o 
   1   6   7      154.28      157.25      5.59 o 
   2   6   7        0.12        4.59      5.17 o 
   3   6   7      740.42      728.92     14.01 o 
   4   6   7      333.11      309.90     10.56 o 
   5   6   7        2.46       -7.25      7.25 o 
  -5   7   7      205.12      177.26     12.89 o 
  -4   7   7      132.04      116.16      9.32 o 
  -3   7   7      447.06      408.96     13.50 o 
  -2   7   7      283.08      259.31      9.63 o 
  -1   7   7        5.74        9.68      5.51 o 
   0   7   7        2.13       -3.79      5.20 o 
   1   7   7      161.60      145.31      6.68 o 
   2   7   7      670.69      625.87     13.40 o 
   3   7   7       31.48       37.46      6.60 o 
   4   7   7       14.79       15.88      6.65 o 
   5   7   7       37.12       64.18      9.42 o 
  -4   8   7      427.40      390.19     21.64 o 
  -3   8   7       42.94       44.32      8.56 o 
  -2   8   7        0.19       -4.93      5.97 o 
  -1   8   7       72.59       79.02      9.47 o 
   0   8   7       89.09       88.90      7.53 o 
   1   8   7       96.92       97.31      9.45 o 
   2   8   7       39.89       42.55      7.04 o 
   3   8   7       51.86       63.44     15.40 o 
   4   8   7      280.62      266.17     13.77 o 
  -2   9   7       50.30       58.55      7.79 o 
  -1   9   7       27.80       24.21      9.46 o 
   0   9   7        6.13        6.45     10.02 o 
   1   9   7       46.28       55.46      9.34 o 
   2   9   7      184.48      195.14     19.73 o 
  -7   0   8        1.76        7.00      7.96 o 
  -6   0   8      641.09      561.79     15.12 o 
  -5   0   8      230.39      191.18      8.91 o 
  -4   0   8      111.07      104.41      7.48 o 
  -3   0   8      995.16     1043.67     14.63 o 
  -2   0   8       28.36       39.73      2.25 o 
  -1   0   8     2307.20     2367.64     18.08 o 
   0   0   8      370.02      374.17      5.31 o 
   1   0   8     2267.85     2223.72     21.63 o 
   2   0   8      786.83      829.33     10.47 o 
   3   0   8      178.17      181.98      5.81 o 
   4   0   8     5914.93     5814.81     85.03 o 
   5   0   8      916.64      850.62     24.50 o 
   6   0   8        1.99        5.41      8.91 o 
   7   0   8        6.65       -9.86      9.86 o 
  -7   1   8      158.01      162.10      8.74 o 
  -6   1   8       25.56       23.73      6.12 o 
  -5   1   8      282.30      239.37      6.80 o 
  -4   1   8       89.03       81.96      3.76 o 
  -3   1   8      468.69      370.42      4.43 o 
  -2   1   8     2350.98     2453.58     20.36 o 
  -1   1   8      146.36      140.74      3.04 o 
   0   1   8      730.95      729.33      5.40 o 
   1   1   8     5974.09     5797.55     35.28 o 
   2   1   8     2355.38     2298.49     17.40 o 
   3   1   8      264.83      273.28      4.68 o 
   4   1   8      389.14      348.24      6.41 o 
   5   1   8     5886.55     5610.10     73.58 o 
   6   1   8        0.23       18.74      6.64 o 
   7   1   8        4.86        3.66      7.42 o 
  -7   2   8        2.77       10.21      5.88 o 
  -6   2   8        4.61       16.90      7.64 o 
  -5   2   8        8.53        2.15      3.63 o 
  -4   2   8      402.79      371.77      7.85 o 
  -3   2   8      517.85      491.34      5.47 o 
  -2   2   8      209.96      208.16      3.35 o 
  -1   2   8     1495.86     1555.34     12.43 o 
   0   2   8     3108.07     3027.19     19.85 o 
   1   2   8      759.27      716.39      6.26 o 
   2   2   8       29.04       35.25      2.31 o 
   3   2   8        0.48        3.78      2.58 o 
   4   2   8      926.12      936.81     11.31 o 
   5   2   8       91.73      115.99      9.55 o 
   6   2   8        3.51       10.88      8.75 o 
   7   2   8        3.75        6.84      7.42 o 
  -7   3   8      151.83      176.36      9.40 o 
  -6   3   8       67.00       97.22      6.26 o 
  -5   3   8       56.98       63.85      5.30 o 
  -4   3   8       51.92       63.80      7.17 o 
  -3   3   8      287.02      271.74      4.64 o 
  -2   3   8     1190.63     1165.22     12.83 o 
  -1   3   8      564.84      534.34      7.16 o 
   0   3   8      283.86      274.43      4.58 o 
   1   3   8     1237.42     1147.37     10.47 o 
   2   3   8     1191.67     1155.40      9.31 o 
   3   3   8      346.06      345.01      4.89 o 
   4   3   8     1581.45     1528.48     15.85 o 
   5   3   8        5.07       -0.67      6.06 o 
   6   3   8      370.84      347.70     14.16 o 
  -6   4   8       47.46       46.67      6.57 o 
  -5   4   8        0.59       24.58      4.81 o 
  -4   4   8      312.84      296.17     10.82 o 
  -3   4   8       89.59      100.86      4.59 o 
  -2   4   8       77.40       77.75      4.06 o 
  -1   4   8      239.15      267.33      5.79 o 
   0   4   8     1050.62     1023.54      9.91 o 
   1   4   8      302.22      310.64      5.57 o 
   2   4   8       67.94       71.75      3.88 o 
   3   4   8      131.34      157.05      9.16 o 
   4   4   8       42.38       49.90      5.63 o 
   5   4   8      676.07      627.30     15.96 o 
   6   4   8        4.61       19.96      9.71 o 
  -6   5   8      232.20      207.38     15.43 o 
  -5   5   8      234.77      190.09     23.39 o 
  -4   5   8        0.96       -4.12      5.28 o 
  -3   5   8       55.59       55.17      4.59 o 
  -2   5   8       71.74       77.29      4.61 o 
  -1   5   8      145.14      146.67      6.35 o 
   0   5   8       61.89       65.69      3.63 o 
   1   5   8      191.51      192.03      5.40 o 
   2   5   8      180.43      191.96      5.91 o 
   3   5   8      131.63      134.62      7.22 o 
   4   5   8      222.87      221.68      8.92 o 
   5   5   8       69.13      101.48      9.09 o 
   6   5   8       62.86       99.74     10.10 o 
  -5   6   8       82.26       82.84      9.23 o 
  -4   6   8       12.32       26.55     11.46 o 
  -3   6   8      118.24      130.76     10.36 o 
  -2   6   8        3.79        3.97      4.41 o 
  -1   6   8       43.08       48.04      5.36 o 
   0   6   8        1.08        4.14      4.00 o 
   1   6   8       14.84       13.28      3.80 o 
   2   6   8      212.33      209.60      6.52 o 
   3   6   8      528.23      503.50     11.99 o 
   4   6   8       30.60       67.84      6.95 o 
   5   6   8        5.58        2.63      9.23 o 
  -5   7   8       35.18       36.57      8.10 o 
  -4   7   8       94.82       73.65     13.37 o 
  -3   7   8        7.17       20.05      7.11 o 
  -2   7   8        0.43       15.47      5.65 o 
  -1   7   8        0.99       -2.01      5.23 o 
   0   7   8        0.05       11.03      5.45 o 
   1   7   8        0.04        5.31      4.72 o 
   2   7   8      209.84      231.51      9.58 o 
   3   7   8       30.64       39.84      8.94 o 
   4   7   8        3.27        7.53      6.47 o 
   5   7   8      186.38      199.24     12.32 o 
  -4   8   8        0.16       24.30     13.05 o 
  -3   8   8      225.50      204.23     13.84 o 
  -2   8   8        1.54        3.50      6.04 o 
  -1   8   8        0.01        9.24      6.04 o 
   0   8   8        0.07        7.86      8.23 o 
   1   8   8       11.64       12.61      7.76 o 
   2   8   8        0.01        0.23      6.31 o 
   3   8   8        8.15       17.88      6.95 o 
   4   8   8       18.07       30.29      9.06 o 
  -2   9   8        0.95       -0.73      6.58 o 
  -1   9   8        6.10        3.38      6.58 o 
   0   9   8        8.17       14.91      8.42 o 
   1   9   8       75.47       93.23     12.25 o 
   2   9   8       80.88       87.89     14.48 o 
  -7   1   9       26.89       23.51      5.93 o 
  -6   1   9        5.72       14.50      4.60 o 
  -5   1   9       19.62       27.19      4.18 o 
  -4   1   9        7.57        9.64      3.90 o 
  -3   1   9        3.21        6.28      1.37 o 
  -2   1   9        1.48        1.86      2.07 o 
  -1   1   9      273.62      288.27      2.90 o 
   0   1   9        1.05        0.56      1.59 o 
   1   1   9       50.93       58.43      2.24 o 
   2   1   9        4.04        2.92      2.29 o 
   3   1   9        5.79       12.18      2.44 o 
   4   1   9      449.45      428.59      7.13 o 
   5   1   9      529.94      634.88     15.30 o 
   6   1   9        4.22        1.27      6.30 o 
   7   1   9       25.47       22.76      7.87 o 
  -7   2   9      202.32      219.07      9.83 o 
  -6   2   9      495.99      448.14     16.74 o 
  -5   2   9        0.45        4.01      3.57 o 
  -4   2   9      300.15      305.99     11.12 o 
  -3   2   9        0.59       -1.61      1.64 o 
  -2   2   9       84.47      113.24      4.36 o 
  -1   2   9       17.14       17.43      2.15 o 
   0   2   9      172.07      168.68      3.18 o 
   1   2   9      176.31      166.49      3.28 o 
   2   2   9      737.95      799.40      9.49 o 
   3   2   9     1440.30     1465.62     12.94 o 
   4   2   9     2820.56     2757.02     25.63 o 
   5   2   9      434.27      395.60     20.53 o 
   6   2   9       74.02       85.25      8.66 o 
   7   2   9        8.61       -3.29      7.31 o 
  -7   3   9        6.36       23.85     11.77 o 
  -6   3   9      230.03      215.43      8.11 o 
  -5   3   9        0.35        0.71      4.05 o 
  -4   3   9       28.60       42.34      4.01 o 
  -3   3   9      112.86      119.34      3.80 o 
  -2   3   9      212.69      199.12      4.24 o 
  -1   3   9      203.42      200.75      4.71 o 
   0   3   9       56.24       53.87      2.28 o 
   1   3   9      636.53      653.65      7.52 o 
   2   3   9      527.46      489.44      5.73 o 
   3   3   9        5.79        7.60      2.39 o 
   4   3   9        1.54       21.96      4.14 o 
   5   3   9       27.89       27.59     11.93 o 
   6   3   9      100.45      118.37     22.91 o 
  -6   4   9        0.43        3.03      5.47 o 
  -5   4   9      318.04      324.73     13.83 o 
  -4   4   9      361.18      335.37     11.19 o 
  -3   4   9       87.93       80.58      4.31 o 
  -2   4   9       46.30       48.16      3.67 o 
  -1   4   9      927.39      885.50     10.62 o 
   0   4   9      151.72      136.40      3.89 o 
   1   4   9        0.10        4.84      2.70 o 
   2   4   9      103.60      109.60      4.40 o 
   3   4   9      373.71      407.90      8.22 o 
   4   4   9      286.76      267.34      9.28 o 
   5   4   9        1.11       19.94      6.93 o 
   6   4   9      320.19      308.64     13.09 o 
  -6   5   9       13.47       26.03      6.64 o 
  -5   5   9        1.63       -2.14     11.93 o 
  -4   5   9        1.35       -4.35      4.35 o 
  -3   5   9      359.64      369.48      9.60 o 
  -2   5   9      311.30      296.17      8.62 o 
  -1   5   9       29.02       31.48      3.62 o 
   0   5   9       69.96       69.92      3.35 o 
   1   5   9      657.76      669.59      8.65 o 
   2   5   9     1314.46     1317.39     14.31 o 
   3   5   9       18.36       23.02      5.45 o 
   4   5   9      553.80      523.47     16.80 o 
   5   5   9      556.24      513.77     15.35 o 
   6   5   9      238.16      230.11     12.73 o 
  -5   6   9      135.28      141.21     12.41 o 
  -4   6   9       64.69       77.71      7.64 o 
  -3   6   9      208.36      187.94     16.39 o 
  -2   6   9       17.26       15.83      4.28 o 
  -1   6   9      356.52      342.49      9.36 o 
   0   6   9      576.67      558.76      9.77 o 
   1   6   9       67.34       70.82      5.94 o 
   2   6   9      425.57      437.09      8.27 o 
   3   6   9       49.02       54.79      6.43 o 
   4   6   9      646.45      610.00     13.62 o 
   5   6   9       13.71        8.83      7.96 o 
  -5   7   9       72.58       90.57     15.75 o 
  -4   7   9        5.56       18.60      7.03 o 
  -3   7   9      141.19      162.65      9.92 o 
  -2   7   9      132.43      128.19      7.66 o 
  -1   7   9       48.35       52.65      6.21 o 
   0   7   9       95.98       85.70      6.79 o 
   1   7   9      267.62      246.81      8.14 o 
   2   7   9      324.71      323.87     10.52 o 
   3   7   9      121.54      121.57      8.26 o 
   4   7   9       15.18       23.62      6.87 o 
   5   7   9       45.68       80.80      9.92 o 
  -4   8   9      203.64      208.14     11.93 o 
  -3   8   9       83.71       82.70      9.02 o 
  -2   8   9       22.71       14.90      6.31 o 
  -1   8   9       42.37       39.35      6.70 o 
   0   8   9      261.12      232.03      9.85 o 
   1   8   9       47.13       44.04      8.44 o 
   2   8   9      232.32      229.60     12.37 o 
   3   8   9       20.40       38.15      7.41 o 
   4   8   9        0.72        7.16      8.47 o 
  -2   9   9       29.92       31.07      8.61 o 
  -1   9   9       10.70       21.91      7.00 o 
   0   9   9       28.84       36.65      8.77 o 
   1   9   9      332.04      305.94     13.95 o 
   2   9   9       63.46       71.22      9.90 o 
  -7   0  10       48.95       51.87      8.91 o 
  -6   0  10      134.85      133.89      8.17 o 
  -5   0  10      595.28      535.47     12.16 o 
  -4   0  10     1313.91     1273.34     19.61 o 
  -3   0  10      939.05      905.57     12.83 o 
  -2   0  10      298.22      297.49      4.69 o 
  -1   0  10     6878.20     6784.97     49.40 o 
   0   0  10     9281.12     8925.72     78.84 o 
   1   0  10      696.21      712.89      9.10 o 
   2   0  10      672.72      652.14     13.22 o 
   3   0  10        8.16       30.10      3.75 o 
   4   0  10     7039.70     6794.13     85.29 o 
   5   0  10      201.70      178.52     13.37 o 
   6   0  10        0.01        7.64      9.23 o 
   7   0  10      224.92      242.49     17.82 o 
  -7   1  10       45.15       65.44      6.74 o 
  -6   1  10      143.25      145.03      6.67 o 
  -5   1  10        3.38        6.31      3.46 o 
  -4   1  10      101.18       94.48      5.78 o 
  -3   1  10     1736.85     1705.40     60.12 o 
  -2   1  10     1618.83     1619.98     14.79 o 
  -1   1  10      259.82      251.67      2.84 o 
   0   1  10     2259.90     2174.64     14.73 o 
   1   1  10      828.20      750.18      6.41 o 
   2   1  10      145.30      128.99      3.47 o 
   3   1  10      474.12      546.51      6.46 o 
   4   1  10      217.52      208.83      5.98 o 
   5   1  10       11.34       28.35      6.53 o 
   6   1  10        5.92        6.75      8.27 o 
   7   1  10        5.12        8.43     10.82 o 
  -7   2  10      302.01      343.11     11.06 o 
  -6   2  10       30.61       43.91      5.03 o 
  -5   2  10      439.46      393.81      8.91 o 
  -4   2  10      772.57      756.93     10.72 o 
  -3   2  10      187.42      183.22      3.80 o 
  -2   2  10      277.59      299.74      4.62 o 
  -1   2  10     2058.14     1954.80     15.72 o 
   0   2  10     3419.32     3301.77     24.79 o 
   1   2  10     1751.97     1761.43     13.80 o 
   2   2  10      382.43      405.77      5.12 o 
   3   2  10     4090.43     4085.64     28.48 o 
   4   2  10      417.01      432.00     17.18 o 
   5   2  10       30.99       38.05      6.96 o 
   6   2  10       23.39       13.62      7.19 o 
   7   2  10      162.23      165.48     11.12 o 
  -6   3  10       43.92       54.96      8.15 o 
  -5   3  10       86.17       85.78      5.24 o 
  -4   3  10      315.32      260.08      8.52 o 
  -3   3  10      606.49      573.08      7.15 o 
  -2   3  10      212.76      219.44      4.41 o 
  -1   3  10        2.99        5.18      3.35 o 
   0   3  10      812.86      779.18      6.92 o 
   1   3  10     1770.24     1695.40     13.71 o 
   2   3  10        0.57        2.25      2.28 o 
   3   3  10      223.85      227.05      4.55 o 
   4   3  10     2148.15     2059.82     20.12 o 
   5   3  10       21.24       36.19      6.96 o 
   6   3  10      205.95      217.30     11.68 o 
  -6   4  10       63.53       72.39      5.94 o 
  -5   4  10      103.94      106.97      9.23 o 
  -4   4  10      344.97      341.13      8.66 o 
  -3   4  10       27.19       31.51      3.71 o 
  -2   4  10       87.02       92.57      4.41 o 
  -1   4  10      449.78      438.27      8.11 o 
   0   4  10      678.62      633.84      8.08 o 
   1   4  10      139.64      146.85      4.65 o 
   2   4  10       75.78       81.38      3.80 o 
   3   4  10     3640.67     3467.68     27.74 o 
   4   4  10      271.94      267.06      9.29 o 
   5   4  10       49.06       63.63      8.06 o 
   6   4  10       13.14       16.06      7.74 o 
  -6   5  10      212.08      235.73     29.44 o 
  -5   5  10       14.90        5.79      5.88 o 
  -4   5  10      109.50      113.47      6.54 o 
  -3   5  10      111.51      108.87      5.37 o 
  -2   5  10      262.27      249.86      7.05 o 
  -1   5  10       27.61       28.87      3.67 o 
   0   5  10      100.49      105.02      3.75 o 
   1   5  10      802.93      811.09     10.36 o 
   2   5  10      135.93      146.85      5.38 o 
   3   5  10      727.35      731.60     13.70 o 
   4   5  10       43.72       52.38      6.34 o 
   5   5  10       18.10       32.60     10.34 o 
   6   5  10        3.26        7.66      7.93 o 
  -5   6  10       92.04      125.27     17.66 o 
  -4   6  10       70.50       64.83      7.41 o 
  -3   6  10       14.58       21.64      6.19 o 
  -2   6  10        0.15        1.64      6.29 o 
  -1   6  10       65.49       77.73      9.73 o 
   0   6  10      127.22      136.99      9.00 o 
   1   6  10       38.91       44.41      4.29 o 
   2   6  10       32.68       31.47      4.28 o 
   3   6  10       31.84       41.43      6.24 o 
   4   6  10      171.87      184.55      9.09 o 
   5   6  10       39.49       41.16      8.70 o 
  -5   7  10       16.01       11.13      7.34 o 
  -4   7  10        2.07        2.59      6.80 o 
  -3   7  10       14.34       31.19      7.33 o 
  -2   7  10       54.84       61.10      6.52 o 
  -1   7  10       24.20       24.64      5.73 o 
   0   7  10       22.04       34.51      6.00 o 
   1   7  10        1.77       10.11      4.81 o 
   2   7  10      226.98      233.19      9.61 o 
   3   7  10       84.82       97.46      7.88 o 
   4   7  10       60.54       60.25      7.53 o 
   5   7  10        0.13       15.86      8.61 o 
  -4   8  10       20.84       34.40      8.33 o 
  -3   8  10        0.97        3.44      7.42 o 
  -2   8  10        3.42       16.30      6.39 o 
  -1   8  10       53.77       68.83      8.87 o 
   0   8  10       22.85       31.61      6.95 o 
   1   8  10      191.28      200.72     22.43 o 
   2   8  10        2.92       10.22      7.99 o 
   3   8  10       94.67       95.81      8.50 o 
   4   8  10       26.10       29.19     35.80 o 
  -2   9  10       35.03       33.89      8.74 o 
  -1   9  10        0.10       -4.65      6.50 o 
   0   9  10       28.78       15.19      8.38 o 
   1   9  10        5.18       49.29      9.23 o 
   2   9  10       35.47       28.11      9.34 o 
  -7   1  11       33.24       31.33      6.06 o 
  -6   1  11        1.88        5.23      4.26 o 
  -5   1  11       17.83       14.34      5.65 o 
  -4   1  11       39.54       43.59      2.44 o 
  -3   1  11      182.67      164.10      6.25 o 
  -2   1  11        1.31        0.21      1.94 o 
  -1   1  11      161.12      158.63      2.56 o 
   0   1  11      174.59      169.72      3.02 o 
   1   1  11      814.63      819.90      7.22 o 
   2   1  11      231.43      222.78      4.25 o 
   3   1  11       42.73       58.91      3.09 o 
   4   1  11      452.00      439.48      9.51 o 
   5   1  11      231.48      233.34     10.58 o 
   6   1  11        0.00        3.17      6.64 o 
   7   1  11        0.72        1.18      7.42 o 
  -7   2  11      306.08      300.59     11.30 o 
  -6   2  11       25.72       27.01      4.62 o 
  -5   2  11      201.13      198.92      5.94 o 
  -4   2  11      108.17      120.55      7.34 o 
  -3   2  11        4.29       11.05      3.28 o 
  -2   2  11      522.49      519.51      7.30 o 
  -1   2  11      144.52      145.36      3.64 o 
   0   2  11      822.07      835.16      6.76 o 
   1   2  11        4.84       10.76      2.20 o 
   2   2  11     1125.23     1248.71      9.94 o 
   3   2  11     4283.90     4413.70     30.59 o 
   4   2  11       94.33      112.01      5.35 o 
   5   2  11      100.92      103.61      8.42 o 
   6   2  11        5.94       25.60     11.30 o 
   7   2  11        2.32       11.30     10.34 o 
  -6   3  11      139.06      153.75      6.88 o 
  -5   3  11       44.38       34.84      4.29 o 
  -4   3  11       66.70       71.93      4.05 o 
  -3   3  11      226.86      226.58      4.70 o 
  -2   3  11      111.11      115.37      3.55 o 
  -1   3  11       37.31       46.25      2.68 o 
   0   3  11      265.00      254.77      4.33 o 
   1   3  11     1462.94     1472.92     11.65 o 
   2   3  11      605.65      607.78      6.80 o 
   3   3  11       16.11       14.62      2.88 o 
   4   3  11      394.49      399.44      8.59 o 
   5   3  11      285.97      270.72     11.45 o 
   6   3  11       42.44       49.78     13.52 o 
  -6   4  11        3.45        0.08      4.71 o 
  -5   4  11      136.43      145.43      7.53 o 
  -4   4  11      183.89      187.09      7.50 o 
  -3   4  11      164.86      170.84      5.94 o 
  -2   4  11      147.64      156.29      5.24 o 
  -1   4  11      322.39      317.86      6.29 o 
   0   4  11     1194.91     1204.05     11.28 o 
   1   4  11       27.37       22.84      2.46 o 
   2   4  11      249.60      215.98      5.33 o 
   3   4  11      261.37      344.18      9.30 o 
   4   4  11       44.90       50.72      5.37 o 
   5   4  11       63.99       59.15      8.16 o 
   6   4  11       13.62       11.62      7.93 o 
  -6   5  11      270.55      280.51     10.69 o 
  -5   5  11        1.10       -1.83      5.18 o 
  -4   5  11       10.20       18.39      4.90 o 
  -3   5  11      141.84      152.35      7.06 o 
  -2   5  11      243.14      229.69      6.93 o 
  -1   5  11        0.61       -2.67      4.55 o 
   0   5  11      474.89      472.06      7.68 o 
   1   5  11      160.55      154.25      5.24 o 
   2   5  11      132.20      146.21      5.96 o 
   3   5  11        0.58       13.46      5.90 o 
   4   5  11        6.43        9.82      8.02 o 
   5   5  11      167.43      180.49     11.22 o 
   6   5  11       98.03      110.57     10.42 o 
  -5   6  11      261.17      264.03     15.91 o 
  -4   6  11      273.00      234.49     10.39 o 
  -3   6  11       12.55       11.01      5.00 o 
  -2   6  11      137.11      147.05      6.20 o 
  -1   6  11      433.56      407.24     19.03 o 
   0   6  11       73.62       74.60      6.06 o 
   1   6  11      119.85      134.48      5.54 o 
   2   6  11       14.97       16.24      4.10 o 
   3   6  11      213.62      227.50     12.16 o 
   4   6  11      350.11      341.41     11.17 o 
   5   6  11        7.80        8.78      7.84 o 
  -5   7  11       26.11       37.80      7.87 o 
  -4   7  11       10.35        3.54      7.03 o 
  -3   7  11      234.55      234.99     11.23 o 
  -2   7  11       61.55       63.02      6.63 o 
  -1   7  11        2.39       -2.90      5.23 o 
   0   7  11      308.32      304.88     13.43 o 
   1   7  11      237.60      210.74      8.94 o 
   2   7  11       27.05       38.91      6.54 o 
   3   7  11      339.46      332.84     11.19 o 
   4   7  11      124.04      136.00      9.35 o 
  -4   8  11      145.78      150.80     21.80 o 
  -3   8  11        0.15       -2.04      7.26 o 
  -2   8  11       66.41       69.62      8.94 o 
  -1   8  11      464.15      434.99     11.89 o 
   0   8  11      118.11      130.17      8.37 o 
   1   8  11        9.67       25.61      8.21 o 
   2   8  11        3.62        2.12      9.71 o 
   3   8  11      157.07      159.14     17.03 o 
   4   8  11       76.87       66.35     10.06 o 
  -2   9  11       18.54       35.22      8.56 o 
  -1   9  11        9.18       23.31      7.12 o 
   0   9  11       18.51       21.30      8.52 o 
   1   9  11      330.80      282.77     13.83 o 
   2   9  11       30.67       64.58     18.78 o 
  -7   0  12       82.05       87.51      9.86 o 
  -6   0  12      361.07      320.15     10.69 o 
  -5   0  12      477.81      447.84     10.93 o 
  -4   0  12      303.67      290.56      7.87 o 
  -3   0  12       14.67       12.58      3.72 o 
  -2   0  12      673.57      603.19      9.60 o 
  -1   0  12     3460.85     3386.97     31.91 o 
   0   0  12       85.00       69.30      3.11 o 
   1   0  12       71.16       97.64      4.00 o 
   2   0  12    19438.19    21071.91    187.43 o 
   3   0  12      526.60      619.52     10.08 o 
   4   0  12        4.30        1.85      5.16 o 
   5   0  12        2.49       14.00      8.59 o 
   6   0  12      280.88      273.99     16.55 o 
   7   0  12      198.19      201.75     17.18 o 
  -7   1  12      199.91      190.35      8.97 o 
  -6   1  12       77.19       78.58      5.20 o 
  -5   1  12        9.34        7.31      3.28 o 
  -4   1  12      571.26      579.79      6.87 o 
  -3   1  12      541.27      519.40      8.97 o 
  -2   1  12      773.17      694.20      9.87 o 
  -1   1  12      693.68      703.88      5.54 o 
   0   1  12      699.78      662.96      5.64 o 
   1   1  12      842.94      836.12      7.40 o 
   2   1  12      572.25      738.68      7.77 o 
   3   1  12       10.67        4.14      2.55 o 
   4   1  12      699.17      673.25     10.26 o 
   5   1  12       12.11       21.05      8.75 o 
   6   1  12      116.07      126.37      9.55 o 
   7   1  12       25.88       23.51      8.09 o 
  -7   2  12        0.03        5.00     10.50 o 
  -6   2  12      127.06      127.02      6.18 o 
  -5   2  12      501.01      481.92      8.12 o 
  -4   2  12      642.26      599.94      9.74 o 
  -3   2  12       28.27       34.93      4.63 o 
  -2   2  12      903.93      853.13     12.22 o 
  -1   2  12     3110.07     2994.14     23.15 o 
   0   2  12      348.94      311.76      4.00 o 
   1   2  12      915.52      944.37      8.30 o 
   2   2  12      852.79      876.91      7.87 o 
   3   2  12      858.48      865.36      9.33 o 
   4   2  12      341.79      331.97      7.76 o 
   5   2  12       25.09       27.09     12.09 o 
   6   2  12      290.00      270.25     13.52 o 
   7   2  12      123.43      130.83     12.09 o 
  -6   3  12       23.84       22.56      4.63 o 
  -5   3  12        4.61       -0.07      4.67 o 
  -4   3  12      199.22      193.76      5.49 o 
  -3   3  12      799.70      756.57      8.32 o 
  -2   3  12      356.51      336.56      4.58 o 
  -1   3  12       92.52       95.60      3.30 o 
   0   3  12      362.54      349.66      5.40 o 
   1   3  12      174.47      190.08      3.53 o 
   2   3  12       51.08       49.83      2.98 o 
   3   3  12      315.58      296.08      5.69 o 
   4   3  12      156.62      185.54      6.74 o 
   5   3  12       30.52       33.15      8.43 o 
   6   3  12      180.76      181.67     11.12 o 
  -6   4  12      135.31      142.24      8.40 o 
  -5   4  12      258.52      250.89     10.02 o 
  -4   4  12      206.69      215.07      7.40 o 
  -3   4  12       32.51       22.53      6.06 o 
  -2   4  12      417.35      412.38      9.55 o 
  -1   4  12      678.56      645.62      8.10 o 
   0   4  12     1471.34     1496.23     13.33 o 
   1   4  12       96.13      100.64      3.59 o 
   2   4  12        4.43        2.24      2.74 o 
   3   4  12     1918.26     1831.01     16.72 o 
   4   4  12       55.81       64.53      5.51 o 
   5   4  12        0.52        4.19     10.98 o 
   6   4  12       73.53       74.08      9.38 o 
  -6   5  12       29.75       43.49      6.65 o 
  -5   5  12       26.42       21.38      5.83 o 
  -4   5  12       59.89       61.24      5.51 o 
  -3   5  12      123.16      129.67      9.49 o 
  -2   5  12       18.18       20.87      3.98 o 
  -1   5  12       47.89       46.59      4.94 o 
   0   5  12       64.75       65.71      3.43 o 
   1   5  12      101.11      105.15      4.71 o 
   2   5  12      304.16      311.03     10.52 o 
   3   5  12       95.50      106.31      6.97 o 
   4   5  12       20.79       25.51      6.02 o 
   5   5  12       13.18       10.11      8.27 o 
   6   5  12       15.40       24.26      9.07 o 
  -5   6  12       18.61       36.78      7.00 o 
  -4   6  12        0.81        1.45      6.11 o 
  -3   6  12        8.36       16.11      5.05 o 
  -2   6  12       51.10       52.82      5.01 o 
  -1   6  12       69.68       81.66      7.62 o 
   0   6  12      125.85      124.26      6.91 o 
   1   6  12       41.15       37.34      4.81 o 
   2   6  12      374.17      368.38      7.99 o 
   3   6  12        8.17       22.03      6.06 o 
   4   6  12       92.15       92.02      7.74 o 
   5   6  12       19.11       24.23      8.33 o 
  -4   7  12        2.52       -5.49      7.64 o 
  -3   7  12        6.49        2.75     12.25 o 
  -2   7  12       81.82       95.80      7.10 o 
  -1   7  12       67.65       60.14      6.47 o 
   0   7  12      194.13      197.19      8.75 o 
   1   7  12      246.63      287.23      9.92 o 
   2   7  12      341.68      349.60     11.21 o 
   3   7  12       48.18       57.29      7.29 o 
   4   7  12       25.23       46.23      7.37 o 
  -4   8  12        0.33        5.76      7.49 o 
  -3   8  12        0.02       -6.94      6.94 o 
  -2   8  12        1.36      -12.25     12.25 o 
  -1   8  12      145.28      163.50      8.74 o 
   0   8  12       19.70       36.96      6.85 o 
   1   8  12       43.31       57.00      8.89 o 
   2   8  12       51.53       63.56     18.93 o 
   3   8  12       46.47       52.84     12.89 o 
  -2   9  12       37.38       35.53      8.93 o 
  -1   9  12       24.21       16.75      7.02 o 
   0   9  12       12.50        1.91      9.23 o 
   1   9  12        7.02       33.05      9.07 o 
   2   9  12      682.19      578.44     18.11 o 
  -7   1  13       18.53       18.96      6.84 o 
  -6   1  13       22.85       22.13      4.35 o 
  -5   1  13        2.70        6.94      3.14 o 
  -4   1  13        8.00       10.75      2.55 o 
  -3   1  13       15.57       16.49      3.29 o 
  -2   1  13       19.30       24.63      2.57 o 
  -1   1  13      828.97      898.98      6.74 o 
   0   1  13       16.08       14.61      1.83 o 
   1   1  13      503.53      604.75      6.22 o 
   2   1  13      176.32      189.04      7.86 o 
   3   1  13       63.37       58.56      3.18 o 
   4   1  13        0.00        7.44      3.96 o 
   5   1  13        0.20       15.43      7.48 o 
   6   1  13        7.22        1.11      9.07 o 
   7   1  13       23.15       40.79     22.12 o 
  -7   2  13       28.21       30.87      9.55 o 
  -6   2  13       13.95       17.45      4.32 o 
  -5   2  13       23.45       29.90      3.52 o 
  -4   2  13      141.17      137.08      5.62 o 
  -3   2  13        6.48       -1.01      4.93 o 
  -2   2  13       54.52       54.42      2.80 o 
  -1   2  13      515.91      487.58      5.90 o 
   0   2  13      276.51      272.44      3.87 o 
   1   2  13       24.85       27.22      2.38 o 
   2   2  13     1727.31     1924.27     15.63 o 
   3   2  13      820.29      785.13     10.08 o 
   4   2  13      318.79      308.89      7.67 o 
   5   2  13       81.28       77.90      8.06 o 
   6   2  13        0.09        2.92      7.31 o 
  -6   3  13      112.39      106.78      5.79 o 
  -5   3  13        2.99       10.95      3.61 o 
  -4   3  13        9.97       16.31      3.10 o 
  -3   3  13      196.96      216.38      4.82 o 
  -2   3  13       39.48       41.56      2.20 o 
  -1   3  13      139.64      164.62      4.06 o 
   0   3  13       28.25       24.43      2.35 o 
   1   3  13     1243.92     1414.99     10.64 o 
   2   3  13     1161.32     1180.26     10.50 o 
   3   3  13       42.47       54.95      3.74 o 
   4   3  13       94.08      106.37      5.77 o 
   5   3  13       19.67       34.09      7.43 o 
   6   3  13        3.19       16.71      7.64 o 
  -6   4  13      164.35      175.00      8.47 o 
  -5   4  13      285.93      277.91      9.12 o 
  -4   4  13       29.12       39.40      4.54 o 
  -3   4  13      237.19      247.14      8.00 o 
  -2   4  13      337.61      341.67      8.54 o 
  -1   4  13      960.46      916.81     10.27 o 
   0   4  13       13.64       15.76      2.58 o 
   1   4  13      811.82      873.28      8.52 o 
   2   4  13      680.76      648.77      8.32 o 
   3   4  13     1244.96     1223.93     12.65 o 
   4   4  13        9.67       11.65      4.60 o 
   5   4  13       33.21       39.38      7.74 o 
   6   4  13        2.99        3.56      7.79 o 
  -6   5  13      201.75      206.64      9.65 o 
  -5   5  13        0.02       -0.01      5.35 o 
  -4   5  13      118.48      128.64      6.84 o 
  -3   5  13      176.20      186.92      9.57 o 
  -2   5  13      167.85      175.84      7.99 o 
  -1   5  13        0.95        2.48      4.22 o 
   0   5  13      336.91      336.95      7.32 o 
   1   5  13        3.82        7.56      3.44 o 
   2   5  13      104.72      111.28      5.56 o 
   3   5  13      308.84      292.83      8.23 o 
   4   5  13      174.84      177.42      8.69 o 
   5   5  13       16.76       17.83      7.93 o 
   6   5  13       12.95       22.40      8.83 o 
  -5   6  13      162.41      169.15      9.79 o 
  -4   6  13       22.27       17.59      6.57 o 
  -3   6  13       44.89       49.28      5.75 o 
  -2   6  13      249.32      248.01      7.70 o 
  -1   6  13     1363.37     1365.52     26.47 o 
   0   6  13      136.75      149.17      7.29 o 
   1   6  13      177.26      174.53      6.98 o 
   2   6  13      211.73      220.19      7.83 o 
   3   6  13      194.75      205.34      9.17 o 
   4   6  13      169.87      190.74      9.47 o 
   5   6  13       23.72       19.49      8.29 o 
  -4   7  13       79.17       81.58     13.37 o 
  -3   7  13       35.04       38.64      8.43 o 
  -2   7  13      234.57      254.69     21.03 o 
  -1   7  13       26.21       29.68      6.05 o 
   0   7  13       56.62       67.30      6.72 o 
   1   7  13      563.04      536.62     12.43 o 
   2   7  13      226.80      238.42      9.86 o 
   3   7  13       20.68       27.99      7.42 o 
   4   7  13       65.26       78.42      8.01 o 
  -3   8  13       12.77       12.13      7.57 o 
  -2   8  13       50.69       58.76     20.68 o 
  -1   8  13       70.16       80.36      7.48 o 
   0   8  13      391.67      393.45     11.69 o 
   1   8  13       58.01       71.33     20.68 o 
   2   8  13        5.01        8.29     10.02 o 
   3   8  13       63.69       73.06     10.12 o 
  -2   9  13       29.67       42.54     14.32 o 
  -1   9  13        4.15       12.24      8.29 o 
   0   9  13       35.03       41.18      9.09 o 
   1   9  13       77.31       76.19     10.12 o 
   2   9  13       31.22       85.65     10.46 o 
  -7   0  14       37.14       35.00      8.27 o 
  -6   0  14      127.94      133.89      7.59 o 
  -5   0  14     1131.01     1108.72     18.50 o 
  -4   0  14      769.73      764.63     13.61 o 
  -3   0  14       63.02       68.83      2.90 o 
  -2   0  14     3109.42     3176.78     29.58 o 
  -1   0  14      563.75      520.63      9.04 o 
   0   0  14     1492.84     1543.11     15.94 o 
   1   0  14       86.81       79.73      4.39 o 
   2   0  14      669.74      674.53     10.05 o 
   3   0  14      176.01      168.41      6.80 o 
   4   0  14       83.67       89.97      7.20 o 
   5   0  14       23.48       19.41      9.55 o 
   6   0  14       87.15       80.19     12.41 o 
   7   0  14       10.18       25.78     11.77 o 
  -7   1  14       51.70       56.64      6.03 o 
  -6   1  14       13.05       19.57      3.92 o 
  -5   1  14        0.63       -3.24      3.26 o 
  -4   1  14      136.08      125.11      8.34 o 
  -3   1  14      390.09      345.12      6.54 o 
  -2   1  14        5.64        7.30      2.25 o 
  -1   1  14       49.92       62.72      1.89 o 
   0   1  14       33.38       25.88      1.93 o 
   1   1  14     2570.32     2665.10     18.68 o 
   2   1  14      693.95      669.34      7.08 o 
   3   1  14      844.73      867.53      9.62 o 
   4   1  14      146.11      147.73      9.60 o 
   5   1  14      842.47      767.61     17.32 o 
   6   1  14      471.88      430.47     14.17 o 
   7   1  14        4.48        2.03      8.91 o 
  -7   2  14       99.40      105.86      9.86 o 
  -6   2  14      148.61      150.96      7.15 o 
  -5   2  14      349.86      320.94      8.39 o 
  -4   2  14      306.72      293.09     11.46 o 
  -3   2  14       27.04       23.44      4.94 o 
  -2   2  14     1053.09     1018.38      8.37 o 
  -1   2  14      243.30      215.90      4.20 o 
   0   2  14     1442.49     1521.12     10.89 o 
   1   2  14     2057.38     2258.41     17.38 o 
   2   2  14       34.07       48.14      3.63 o 
   3   2  14       35.52       58.33      3.19 o 
   4   2  14       57.43       62.37      4.88 o 
   5   2  14        0.04        6.54      6.74 o 
   6   2  14       24.55       32.93      8.21 o 
  -6   3  14        0.09       -1.59      4.43 o 
  -5   3  14        0.00        2.70      3.43 o 
  -4   3  14       29.35       34.45      6.52 o 
  -3   3  14       23.86       22.51      2.51 o 
  -2   3  14      357.20      354.52      4.88 o 
  -1   3  14       60.37       69.01      2.92 o 
   0   3  14      407.62      436.57      5.27 o 
   1   3  14       72.26       71.89      2.69 o 
   2   3  14       93.51       95.87      3.59 o 
   3   3  14      882.47      836.00     10.68 o 
   4   3  14        3.05        4.22      4.21 o 
   5   3  14      310.24      310.46     19.73 o 
   6   3  14       87.79      103.08     10.18 o 
  -6   4  14       47.79       67.15     11.46 o 
  -5   4  14       64.54       84.86      6.12 o 
  -4   4  14      132.30      126.32      6.22 o 
  -3   4  14      101.90      111.81      5.89 o 
  -2   4  14      336.10      320.24      6.96 o 
  -1   4  14       75.36       79.53      3.58 o 
   0   4  14      495.42      529.32      6.62 o 
   1   4  14        4.02       13.91      2.68 o 
   2   4  14       60.68       67.37      3.64 o 
   3   4  14        0.09       14.95      3.55 o 
   4   4  14       15.99       12.32      4.76 o 
   5   4  14        2.49        9.05      9.71 o 
   6   4  14        0.04       10.58      8.06 o 
  -6   5  14        8.25       -4.46     10.50 o 
  -5   5  14        0.52        3.18      5.30 o 
  -4   5  14        0.09        4.34      4.64 o 
  -3   5  14       15.23       16.54      4.87 o 
  -2   5  14        1.07       18.12      4.32 o 
  -1   5  14       46.97       49.36      5.05 o 
   0   5  14       69.83       62.12      4.44 o 
   1   5  14     1028.60     1040.84     12.32 o 
   2   5  14      936.64      960.65     13.43 o 
   3   5  14      178.77      178.66      7.07 o 
   4   5  14        8.78        1.20      5.75 o 
   5   5  14      136.03      130.83     17.50 o 
  -5   6  14       26.03       48.12      7.06 o 
  -4   6  14       33.49       27.82      6.64 o 
  -3   6  14       92.49       94.19      6.59 o 
  -2   6  14      253.13      255.49      7.89 o 
  -1   6  14      385.47      432.71     18.24 o 
   0   6  14      945.13      930.96     15.37 o 
   1   6  14      272.19      256.26      7.66 o 
   2   6  14      176.62      195.67      7.43 o 
   3   6  14      125.72      129.54     10.28 o 
   4   6  14        1.09       16.01      6.39 o 
   5   6  14        5.86       14.24      8.29 o 
  -4   7  14        0.12       10.06      6.77 o 
  -3   7  14       14.29       31.16      7.26 o 
  -2   7  14       88.30       94.55      7.02 o 
  -1   7  14       11.75       21.72      5.89 o 
   0   7  14       14.53        6.25      5.68 o 
   1   7  14      108.08      122.37      7.71 o 
   2   7  14      326.10      291.83     12.83 o 
   3   7  14        4.35       10.72      8.15 o 
   4   7  14       15.69       18.68      7.09 o 
  -3   8  14        5.96       14.37      7.49 o 
  -2   8  14        0.49       -5.62      7.19 o 
  -1   8  14      161.33      156.65      8.77 o 
   0   8  14        1.70       22.49      6.48 o 
   1   8  14      296.26      283.09     13.16 o 
   2   8  14       62.87       32.27     12.25 o 
   3   8  14        0.05        9.30      8.66 o 
  -2   9  14        0.05       11.59      8.47 o 
  -1   9  14       41.68       31.64      8.67 o 
   0   9  14      153.45      158.60     26.41 o 
   1   9  14        0.52       -1.12      8.64 o 
   2   9  14       55.82       77.04     14.64 o 
  -7   1  15        8.92        0.32      7.64 o 
  -6   1  15        0.10        4.14      4.23 o 
  -5   1  15        7.90        9.48      3.03 o 
  -4   1  15       45.06       60.11      3.44 o 
  -3   1  15      103.43       89.71      4.91 o 
  -2   1  15       29.85       32.34      2.58 o 
  -1   1  15      597.83      666.61      8.14 o 
   0   1  15      867.26      951.55      8.34 o 
   1   1  15      325.06      330.29      6.77 o 
   2   1  15       22.90       38.34      2.90 o 
   3   1  15        9.27        9.55      2.66 o 
   4   1  15        5.00        7.82      4.01 o 
   5   1  15       15.50        8.55     10.50 o 
   6   1  15        5.83        9.49      7.42 o 
  -6   2  15       58.34       62.46      6.86 o 
  -5   2  15        3.84        5.22      4.37 o 
  -4   2  15       47.88       55.12      6.35 o 
  -3   2  15       64.35       76.02      6.36 o 
  -2   2  15        1.90        1.07      1.43 o 
  -1   2  15       45.87       31.47      2.61 o 
   0   2  15      810.67      956.15      8.13 o 
   1   2  15      249.10      252.47      4.70 o 
   2   2  15      209.93      231.12      5.66 o 
   3   2  15       23.07       30.30      5.14 o 
   4   2  15       10.32        9.83      4.25 o 
   5   2  15       46.38       54.06      7.87 o 
   6   2  15        2.10        4.13      7.54 o 
  -6   3  15       17.07       22.45      6.29 o 
  -5   3  15       25.41       17.25      6.05 o 
  -4   3  15      103.51      108.86      8.24 o 
  -3   3  15      329.77      319.36      8.81 o 
  -2   3  15     1098.56     1066.90      8.69 o 
  -1   3  15      507.34      528.24      6.81 o 
   0   3  15       13.99       13.66      2.22 o 
   1   3  15       19.68       20.60      2.20 o 
   2   3  15      356.65      342.95      6.93 o 
   3   3  15       50.88       47.63      4.07 o 
   4   3  15        0.06        7.50      4.37 o 
   5   3  15       58.44       79.29     12.89 o 
   6   3  15       47.94       46.87      8.64 o 
  -6   4  15       17.40       32.14     10.50 o 
  -5   4  15        8.61       16.73      4.67 o 
  -4   4  15       35.82       43.73      4.53 o 
  -3   4  15      122.83      140.64      6.17 o 
  -2   4  15      208.19      194.26      7.39 o 
  -1   4  15      733.95      723.70     10.06 o 
   0   4  15     1578.48     1708.42     13.43 o 
   1   4  15      632.52      623.24      7.70 o 
   2   4  15      394.22      370.23      6.83 o 
   3   4  15      373.23      369.60      7.62 o 
   4   4  15      165.43      161.58      6.77 o 
   5   4  15        2.80        6.19      7.29 o 
   6   4  15       71.54       73.12     16.55 o 
  -6   5  15       47.43       43.60     12.09 o 
  -5   5  15       12.70        9.02      5.35 o 
  -4   5  15       86.08      102.27      6.14 o 
  -3   5  15      292.01      281.85      8.50 o 
  -2   5  15     1623.09     1631.90     18.67 o 
  -1   5  15      105.60      111.37      6.90 o 
   0   5  15      199.88      190.87      7.60 o 
   1   5  15      167.01      176.58      8.88 o 
   2   5  15     1285.91     1238.02     15.71 o 
   3   5  15       26.32       34.64      5.97 o 
   4   5  15        0.11        3.69      5.86 o 
   5   5  15       52.39       58.77      9.29 o 
  -5   6  15       43.09       50.13     11.93 o 
  -4   6  15        0.32       -1.71      5.94 o 
  -3   6  15       51.20       55.03      5.98 o 
  -2   6  15        6.57       10.43      5.71 o 
  -1   6  15       68.44       73.88      6.26 o 
   0   6  15      663.38      668.15     13.91 o 
   1   6  15        8.12       12.06      4.51 o 
   2   6  15      549.37      524.40     10.45 o 
   3   6  15      275.50      275.87     10.28 o 
   4   6  15       38.79       41.28      7.63 o 
   5   6  15       10.54        2.80      8.29 o 
  -4   7  15       88.05       91.85      8.91 o 
  -3   7  15      286.74      271.55     22.75 o 
  -2   7  15       82.31      103.50     15.75 o 
  -1   7  15      139.86      137.23     11.68 o 
   0   7  15        5.96        2.07      5.69 o 
   1   7  15      717.63      703.02     14.14 o 
   2   7  15      133.19      157.62     10.79 o 
   3   7  15        3.21        3.39      6.49 o 
   4   7  15        0.96       -5.07      6.83 o 
  -3   8  15        4.92        2.20     15.43 o 
  -2   8  15       54.65       53.52      8.56 o 
  -1   8  15        8.67       39.49      8.78 o 
   0   8  15      340.11      320.38     10.94 o 
   1   8  15      284.23      261.80     13.05 o 
   2   8  15        8.92       24.30      8.77 o 
   3   8  15      122.20      111.51     12.57 o 
  -2   9  15        0.33        8.36      8.91 o 
  -1   9  15       12.45       15.39      7.10 o 
   0   9  15       32.41       46.63     12.12 o 
   1   9  15       37.54       39.38      9.34 o 
  -7   0  16       33.88       31.19      7.96 o 
  -6   0  16      101.88       95.61      6.77 o 
  -5   0  16      170.09      163.01      7.26 o 
  -4   0  16       40.97       49.04      6.36 o 
  -3   0  16      103.84       98.08      3.77 o 
  -2   0  16        1.64        3.46      2.09 o 
  -1   0  16     1440.44     1420.62     13.46 o 
   0   0  16      244.71      270.53      5.64 o 
   1   0  16      981.99     1032.77     14.20 o 
   2   0  16        6.07       -1.94      3.68 o 
   3   0  16      571.20      558.28     11.27 o 
   4   0  16      316.96      286.49     10.79 o 
   5   0  16      156.86      147.66     13.68 o 
   6   0  16       75.45       62.05     12.09 o 
  -7   1  16       36.42       26.54      6.57 o 
  -6   1  16      229.27      212.55      7.95 o 
  -5   1  16      176.58      170.74      6.41 o 
  -4   1  16       28.04       30.49      3.69 o 
  -3   1  16        5.13        7.17      2.19 o 
  -2   1  16      387.09      382.07      5.00 o 
  -1   1  16     8788.73     9659.08     57.87 o 
   0   1  16      695.68      674.71      6.33 o 
   1   1  16      997.11      953.92      8.95 o 
   2   1  16     1701.61     1714.57     14.47 o 
   3   1  16       16.52       22.37      3.00 o 
   4   1  16      397.37      380.19      8.39 o 
   5   1  16      439.25      405.73     24.19 o 
   6   1  16       70.19       74.90      8.99 o 
  -6   2  16      126.29      133.98      7.88 o 
  -5   2  16      466.81      447.91     23.07 o 
  -4   2  16        4.13        6.84      6.05 o 
  -3   2  16     1050.39     1031.83     15.78 o 
  -2   2  16      167.77      156.60      3.06 o 
  -1   2  16        0.51        2.35      1.43 o 
   0   2  16     2429.22     2529.34     16.89 o 
   1   2  16        3.22        5.51      2.46 o 
   2   2  16      100.05       98.89      3.55 o 
   3   2  16      621.18      604.08      8.70 o 
   4   2  16      283.44      268.09      7.59 o 
   5   2  16       10.35       19.62      7.19 o 
   6   2  16       37.31       28.32      8.21 o 
  -6   3  16       98.43       89.77      7.52 o 
  -5   3  16       26.62       22.22      5.34 o 
  -4   3  16       55.87       55.15      6.94 o 
  -3   3  16      430.71      390.32      7.56 o 
  -2   3  16      529.95      504.23      8.18 o 
  -1   3  16       31.25       33.86      2.87 o 
   0   3  16      132.26      153.77      3.76 o 
   1   3  16     2262.67     2220.65     15.61 o 
   2   3  16      438.22      418.31      6.55 o 
   3   3  16        0.02       -0.44      3.65 o 
   4   3  16      448.30      429.91      9.50 o 
   5   3  16      422.54      408.12     15.27 o 
   6   3  16       53.51       58.64      8.99 o 
  -6   4  16       95.21       85.60     12.09 o 
  -5   4  16      118.39      115.81     12.41 o 
  -4   4  16        0.30        4.80      3.81 o 
  -3   4  16      436.93      423.91      8.87 o 
  -2   4  16      228.42      217.06      5.27 o 
  -1   4  16      148.74      159.90      6.05 o 
   0   4  16        3.52       15.47      2.59 o 
   1   4  16       57.34       70.25      3.66 o 
   2   4  16        1.12        5.94      3.32 o 
   3   4  16      129.96      137.54      5.60 o 
   4   4  16      167.85      179.19      8.37 o 
   5   4  16        0.09        2.72     12.25 o 
   6   4  16        9.56        4.31     18.14 o 
  -5   5  16        0.01       -2.70      5.73 o 
  -4   5  16        2.93        1.97      5.01 o 
  -3   5  16        2.20        6.76      4.39 o 
  -2   5  16      798.95      801.79     11.79 o 
  -1   5  16        4.73        3.18      6.23 o 
   0   5  16       67.29       77.33      5.17 o 
   1   5  16      456.04      458.04      8.89 o 
   2   5  16      117.51      128.57      5.46 o 
   3   5  16       12.35        9.99      4.23 o 
   4   5  16      146.62      146.37      8.50 o 
   5   5  16       24.25       40.00     16.71 o 
  -5   6  16        5.05       19.04      8.91 o 
  -4   6  16       49.85       56.66      9.07 o 
  -3   6  16       68.98       56.78      6.04 o 
  -2   6  16        9.27       14.08      4.66 o 
  -1   6  16       80.21       83.69      6.34 o 
   0   6  16      604.01      593.10     12.16 o 
   1   6  16      285.72      279.32      9.48 o 
   2   6  16        7.73       12.77      4.92 o 
   3   6  16        2.99        7.69      9.54 o 
   4   6  16        9.39       24.82      6.72 o 
   5   6  16       24.71       28.02      8.93 o 
  -4   7  16        6.33       13.33      9.86 o 
  -3   7  16       15.63       44.45      7.57 o 
  -2   7  16       29.70       39.63      6.18 o 
  -1   7  16      244.97      252.11     11.16 o 
   0   7  16        0.93        0.61      5.61 o 
   1   7  16       42.77       75.03      7.67 o 
   2   7  16      252.18      225.78     16.71 o 
   3   7  16        8.92       -3.17      7.20 o 
   4   7  16       15.41       19.21      7.19 o 
  -3   8  16        2.98        9.67      7.41 o 
  -2   8  16       61.58       81.16      9.09 o 
  -1   8  16      787.90      718.28     19.59 o 
   0   8  16       45.08       75.54      7.64 o 
   1   8  16       98.65      101.71      8.14 o 
   2   8  16        4.25       -1.11      9.39 o 
   3   8  16       25.25       14.96      9.00 o 
  -1   9  16       28.52       31.34     13.52 o 
   0   9  16       52.00       47.37      7.81 o 
   1   9  16       96.92      117.26     11.32 o 
  -6   1  17        4.49       11.80      3.54 o 
  -5   1  17        0.06        1.31      3.84 o 
  -4   1  17        7.35        4.32      3.35 o 
  -3   1  17      212.32      224.51      5.65 o 
  -2   1  17     1102.19     1114.37      8.19 o 
  -1   1  17     2783.28     3114.90     19.24 o 
   0   1  17       18.45       34.54      2.23 o 
   1   1  17      316.52      361.65      5.31 o 
   2   1  17       23.54       21.49      2.83 o 
   3   1  17       25.61       35.80      3.41 o 
   4   1  17       23.09       35.02      4.61 o 
   5   1  17       39.79       48.46      7.76 o 
   6   1  17       27.70       22.89      7.97 o 
  -6   2  17       17.33       15.59      5.63 o 
  -5   2  17       51.75       51.55      8.27 o 
  -4   2  17     1050.23     1023.22     28.00 o 
  -3   2  17       16.57       25.21      4.46 o 
  -2   2  17     1058.01     1151.43      8.59 o 
  -1   2  17        8.01        9.34      1.80 o 
   0   2  17     1234.86     1227.75      9.49 o 
   1   2  17       46.70       51.76      3.02 o 
   2   2  17        0.05        5.44      2.60 o 
   3   2  17      125.62      130.12      4.87 o 
   4   2  17       72.29       81.97      5.44 o 
   5   2  17        0.05        3.80      6.96 o 
   6   2  17       55.75       72.17      9.45 o 
  -6   3  17        1.07       -0.95      5.48 o 
  -5   3  17        5.39       16.87      8.27 o 
  -4   3  17       83.89       94.05      7.77 o 
  -3   3  17      185.79      196.81      9.48 o 
  -2   3  17      516.45      514.14      5.75 o 
  -1   3  17      656.65      706.71      8.06 o 
   0   3  17      402.33      388.04      5.26 o 
   1   3  17     1007.15     1007.90      9.57 o 
   2   3  17      125.46      135.67      4.24 o 
   3   3  17        1.49        2.51      3.58 o 
   4   3  17      194.53      194.96      6.61 o 
   5   3  17       57.84       57.70     10.18 o 
   6   3  17       20.82       23.51      8.19 o 
  -6   4  17      101.40       77.97     11.77 o 
  -5   4  17       35.82       43.60      9.86 o 
  -4   4  17       60.18       70.86      4.85 o 
  -3   4  17      239.58      250.30      7.43 o 
  -2   4  17       42.13       46.26      3.84 o 
  -1   4  17     1356.15     1335.28     16.17 o 
   0   4  17        0.27        0.41      2.67 o 
   1   4  17       22.09       20.52      3.16 o 
   2   4  17       37.35       37.50      3.80 o 
   3   4  17      120.73      142.19      5.75 o 
   4   4  17        0.02        4.48      4.76 o 
   5   4  17        0.85       -9.07      9.07 o 
   6   4  17       24.39       15.30     13.68 o 
  -5   5  17        6.79       -1.14      6.68 o 
  -4   5  17      106.19      116.56      6.34 o 
  -3   5  17      139.06      135.40      7.01 o 
  -2   5  17      304.89      328.78      8.11 o 
  -1   5  17      116.81      110.91      6.21 o 
   0   5  17      500.70      466.87      9.38 o 
   1   5  17      437.65      440.61      7.93 o 
   2   5  17      190.64      179.28      7.05 o 
   3   5  17        7.10        5.40      4.24 o 
   4   5  17      159.77      165.55      8.79 o 
   5   5  17       99.64      103.79     10.45 o 
  -5   6  17      101.68      112.10      8.06 o 
  -4   6  17      176.02      196.46     18.30 o 
  -3   6  17        0.02        2.48      5.13 o 
  -2   6  17       20.65       23.44      5.60 o 
  -1   6  17       18.36       29.58      5.67 o 
   0   6  17      116.61      112.45      8.88 o 
   1   6  17      263.66      257.87      9.43 o 
   2   6  17      150.05      147.10      6.96 o 
   3   6  17      107.53      113.33      8.02 o 
   4   6  17       15.87       21.35      6.84 o 
   5   6  17       12.53       21.27      8.87 o 
  -4   7  17       33.28       34.26     11.77 o 
  -3   7  17      443.65      439.51     15.75 o 
  -2   7  17       86.40       92.93     12.00 o 
  -1   7  17        0.34        4.47      9.37 o 
   0   7  17       83.30       87.12      7.29 o 
   1   7  17      290.85      293.68     10.21 o 
   2   7  17      265.32      268.51     12.94 o 
   3   7  17        1.38       -1.11      7.88 o 
   4   7  17       37.70       30.40      7.64 o 
  -3   8  17        1.88        2.26      7.49 o 
  -2   8  17      218.96      235.74     12.08 o 
  -1   8  17       33.37       60.65      7.26 o 
   0   8  17      557.29      504.57     12.97 o 
   1   8  17       13.97       18.61     10.24 o 
   2   8  17       97.94       88.92     21.16 o 
   3   8  17       21.53       17.64      9.39 o 
  -1   9  17       38.21       37.67      9.09 o 
   0   9  17       26.34       20.41      7.38 o 
   1   9  17      272.13      246.32     13.95 o 
  -6   0  18       59.04       62.93      8.75 o 
  -5   0  18      131.16      127.55      6.57 o 
  -4   0  18      462.77      478.09     11.05 o 
  -3   0  18      125.78      127.05      5.70 o 
  -2   0  18     1003.77     1271.22     13.79 o 
  -1   0  18     1943.84     1905.53     17.54 o 
   0   0  18       11.95        5.17      2.85 o 
   1   0  18        3.14        4.02      3.58 o 
   2   0  18     1281.40     1360.21     27.27 o 
   3   0  18     1114.86     1123.11     17.11 o 
   4   0  18      130.61      113.54      8.32 o 
   5   0  18       92.01      119.02     13.05 o 
   6   0  18       17.35       13.37     10.82 o 
  -6   1  18      172.50      168.97      7.16 o 
  -5   1  18      131.08      122.00      9.55 o 
  -4   1  18      340.73      328.05      9.07 o 
  -3   1  18     3423.06     3281.57     29.78 o 
  -2   1  18      220.19      226.45      3.88 o 
  -1   1  18       97.66      157.38      7.13 o 
   0   1  18     2382.56     2339.05     16.58 o 
   1   1  18     2154.23     2057.85     16.34 o 
   2   1  18      355.12      337.20      6.14 o 
   3   1  18      119.46      142.78      5.25 o 
   4   1  18      651.25      588.84     10.42 o 
   5   1  18      286.48      263.00     11.81 o 
   6   1  18       39.47       52.24      8.89 o 
  -6   2  18        3.47        4.14      5.40 o 
  -5   2  18       27.49       16.23      7.32 o 
  -4   2  18       59.29       58.56      6.46 o 
  -3   2  18      390.34      399.86     12.12 o 
  -2   2  18      515.75      460.01      4.71 o 
  -1   2  18       38.16       30.27      2.09 o 
   0   2  18      372.75      350.36      4.61 o 
   1   2  18        3.49        7.53      2.56 o 
   2   2  18      410.75      413.38      6.02 o 
   3   2  18      542.95      530.06      8.60 o 
   4   2  18      231.38      239.11     10.19 o 
   5   2  18       11.95        1.15      7.16 o 
   6   2  18       81.99       95.20     10.00 o 
  -6   3  18      133.10      121.92      7.64 o 
  -5   3  18        2.65        0.32      7.64 o 
  -4   3  18       95.42       87.39      7.96 o 
  -3   3  18      666.11      677.02     15.52 o 
  -2   3  18     5161.59     5104.01     32.87 o 
  -1   3  18      445.52      446.82      6.46 o 
   0   3  18     1288.09     1306.21     10.87 o 
   1   3  18      835.18      785.87      9.67 o 
   2   3  18       61.48       56.82      3.67 o 
   3   3  18        8.01       12.83      3.87 o 
   4   3  18      131.05      134.15      5.91 o 
   5   3  18      147.75      151.31     10.79 o 
   6   3  18       45.14       40.25      8.99 o 
  -6   4  18       26.60       21.64     10.18 o 
  -5   4  18       54.00       88.99      9.00 o 
  -4   4  18       64.55       71.80      7.87 o 
  -3   4  18      772.21      765.24     12.43 o 
  -2   4  18      260.35      255.97      6.50 o 
  -1   4  18      139.77      147.51      4.99 o 
   0   4  18      813.14      806.62      9.39 o 
   1   4  18       19.85       14.18      2.69 o 
   2   4  18       76.73       78.97      4.39 o 
   3   4  18      227.61      221.57      6.79 o 
   4   4  18       71.77       72.00      6.12 o 
   5   4  18        1.58        4.85      7.61 o 
   6   4  18       88.60       94.79     13.37 o 
  -5   5  18        9.47        6.60      4.42 o 
  -4   5  18      113.56      110.47      9.44 o 
  -3   5  18       14.06       22.26      4.84 o 
  -2   5  18     1107.95     1108.88     16.83 o 
  -1   5  18       89.79       93.73      9.57 o 
   0   5  18      385.45      388.39      8.91 o 
   1   5  18      212.35      201.38      6.24 o 
   2   5  18       28.37       24.95      5.30 o 
   3   5  18       29.95       32.71      4.69 o 
   4   5  18       73.42       76.60      6.52 o 
   5   5  18       52.69       71.52      9.71 o 
  -5   6  18        8.88       19.12      6.12 o 
  -4   6  18      115.31      125.61     19.73 o 
  -3   6  18        6.72       16.36      5.36 o 
  -2   6  18      651.69      627.53     12.93 o 
  -1   6  18      906.19      897.87     15.21 o 
   0   6  18        1.72       -0.24      5.07 o 
   1   6  18        1.15        2.73      7.53 o 
   2   6  18        0.25        0.09      4.75 o 
   3   6  18      127.61      131.68     10.34 o 
   4   6  18        0.91       -4.05      6.55 o 
   5   6  18        1.29       -8.38      8.38 o 
  -4   7  18        3.84        7.00      6.77 o 
  -3   7  18       33.12       45.96      7.57 o 
  -2   7  18      163.75      153.98      8.38 o 
  -1   7  18        0.62       -0.25      5.80 o 
   0   7  18      141.93      155.61      9.67 o 
   1   7  18        0.01        7.93      6.04 o 
   2   7  18        9.04        5.88      7.61 o 
   3   7  18       21.73       30.87      8.78 o 
   4   7  18        0.00        7.34      7.88 o 
  -3   8  18       15.85       16.47      7.87 o 
  -2   8  18        3.72       18.02      7.64 o 
  -1   8  18        7.60        6.06      9.22 o 
   0   8  18       22.91       48.79      7.19 o 
   1   8  18      104.54       86.82      8.08 o 
   2   8  18        2.65        1.82      8.32 o 
   3   8  18        0.02       -5.65      8.66 o 
  -1   9  18        8.14       16.85      8.64 o 
   0   9  18       34.49       23.60      7.38 o 
   1   9  18       18.52       49.56      9.67 o 
  -6   1  19        0.98        6.21      4.60 o 
  -5   1  19       77.76       63.62      5.28 o 
  -4   1  19        8.19       19.68      5.11 o 
  -3   1  19      512.22      530.41      9.49 o 
  -2   1  19     1194.02     1222.14      9.76 o 
  -1   1  19        1.06        1.86      1.61 o 
   0   1  19       82.92      118.88      3.62 o 
   1   1  19       58.31       66.24      3.15 o 
   2   1  19       48.95       52.39      3.60 o 
   3   1  19       19.77       25.75      3.85 o 
   4   1  19        2.28        0.27      4.29 o 
   5   1  19        4.56       -1.31     21.80 o 
   6   1  19        0.44       -3.34      7.64 o 
  -6   2  19       23.06       19.41      7.96 o 
  -5   2  19        5.58        3.50      7.00 o 
  -4   2  19       56.51       66.95      6.70 o 
  -3   2  19     1737.03     1689.95     22.85 o 
  -2   2  19     1282.52     1319.79      9.73 o 
  -1   2  19      102.56      109.85      3.05 o 
   0   2  19      176.12      192.64      3.80 o 
   1   2  19       26.71       31.40      2.87 o 
   2   2  19       89.21       94.35      4.69 o 
   3   2  19        0.18        8.56      3.69 o 
   4   2  19        5.26       12.09      4.19 o 
   5   2  19        1.88        6.21      7.48 o 
   6   2  19       34.81       41.00      9.09 o 
  -6   3  19       21.08       32.78      9.55 o 
  -5   3  19      100.44       98.70      8.63 o 
  -4   3  19      173.78      176.31     13.84 o 
  -3   3  19      370.04      351.52     24.50 o 
  -2   3  19     1056.07     1017.26     12.03 o 
  -1   3  19       31.66       29.95      3.01 o 
   0   3  19      161.82      157.92      4.09 o 
   1   3  19      105.97       89.78      3.40 o 
   2   3  19        6.39        3.29      3.04 o 
   3   3  19       23.72       22.19      4.07 o 
   4   3  19       30.33       42.96      4.80 o 
   5   3  19      131.49      152.45      8.74 o 
   6   3  19        0.61       -6.94      7.97 o 
  -6   4  19       15.64       24.82     10.18 o 
  -5   4  19      890.67      873.30     33.10 o 
  -4   4  19        5.95       11.54      6.65 o 
  -3   4  19      779.69      787.48     12.70 o 
  -2   4  19       85.70       89.12      4.63 o 
  -1   4  19     1599.07     1520.57     15.22 o 
   0   4  19      273.56      286.79      6.38 o 
   1   4  19        8.95       11.55      2.83 o 
   2   4  19      209.13      189.50      6.14 o 
   3   4  19      172.43      172.18      7.48 o 
   4   4  19       47.82       61.22      5.96 o 
   5   4  19       37.98       53.61      8.87 o 
   6   4  19       30.72       33.03      9.06 o 
  -5   5  19        2.03       15.50      8.02 o 
  -4   5  19      157.04      185.13      7.67 o 
  -3   5  19      242.07      222.52      7.93 o 
  -2   5  19        2.74       10.99      4.84 o 
  -1   5  19       14.24       16.12      4.81 o 
   0   5  19      258.87      253.74      8.68 o 
   1   5  19      239.95      229.96      6.60 o 
   2   5  19       75.46       81.70      5.06 o 
   3   5  19       24.55       22.04      4.69 o 
   4   5  19      114.54      124.86      7.33 o 
   5   5  19       68.77       71.94      9.97 o 
  -5   6  19      258.05      244.71     17.82 o 
  -4   6  19      149.60      155.50      8.77 o 
  -3   6  19      508.41      495.07     17.72 o 
  -2   6  19       47.86       55.33      6.24 o 
  -1   6  19     1114.70     1082.47     16.98 o 
   0   6  19       25.91       33.32      5.91 o 
   1   6  19        4.54        1.33      5.44 o 
   2   6  19      130.05      135.53      8.14 o 
   3   6  19       83.21       85.12      7.59 o 
   4   6  19       36.28       20.43      6.98 o 
   5   6  19        7.45       21.32     17.18 o 
  -4   7  19       17.61       22.11      7.17 o 
  -3   7  19      185.18      188.99     17.82 o 
  -2   7  19       46.48       46.32      6.63 o 
  -1   7  19       56.83       65.33      6.97 o 
   0   7  19      313.25      298.51     10.32 o 
   1   7  19      228.34      231.17      9.85 o 
   2   7  19        0.07       -1.43      6.17 o 
   3   7  19       26.89       21.16      8.55 o 
   4   7  19       79.25       81.37     10.34 o 
  -3   8  19       17.68        7.91     13.68 o 
  -2   8  19      334.17      329.06     13.22 o 
  -1   8  19        1.32        2.04      7.70 o 
   0   8  19      243.82      239.93     15.30 o 
   1   8  19        2.25        9.84      6.76 o 
   2   8  19       65.86       89.24     10.58 o 
   3   8  19       22.36       14.80      9.23 o 
   0   9  19       90.41       90.65      8.79 o 
  -6   0  20        0.93        2.23      4.77 o 
  -5   0  20      368.72      369.25     15.27 o 
  -4   0  20     7536.71     7383.33     79.91 o 
  -3   0  20     2727.49     2721.09     31.96 o 
  -2   0  20       80.34       70.82      3.35 o 
  -1   0  20      947.72      883.05     11.53 o 
   0   0  20      423.12      382.63      7.02 o 
   1   0  20       12.79       19.46      3.97 o 
   2   0  20      469.76      438.52     10.50 o 
   3   0  20      694.01      622.82     30.39 o 
   4   0  20       18.62       19.10      6.64 o 
   5   0  20        8.43       11.14      9.86 o 
   6   0  20      100.87      124.11     14.96 o 
  -6   1  20       16.90       14.77      4.66 o 
  -5   1  20       64.72       73.83      7.64 o 
  -4   1  20      619.11      609.79     11.82 o 
  -3   1  20     3645.87     3537.43     36.05 o 
  -2   1  20      546.40      592.06      5.93 o 
  -1   1  20      897.23      918.69      6.98 o 
   0   1  20     1266.33     1212.98      9.94 o 
   1   1  20      341.24      318.03      5.36 o 
   2   1  20      158.79      160.04      4.96 o 
   3   1  20      201.63      194.28      6.67 o 
   4   1  20      194.68      198.45      7.24 o 
   5   1  20       38.65       37.42      7.76 o 
   6   1  20       10.58       21.99      8.44 o 
  -6   2  20       93.52       92.29      9.86 o 
  -5   2  20       71.77       75.42      8.91 o 
  -4   2  20      712.04      738.88     25.14 o 
  -3   2  20      195.99      205.23     18.14 o 
  -2   2  20      817.75      778.01      7.23 o 
  -1   2  20      689.71      634.25      6.11 o 
   0   2  20      257.14      269.26      4.52 o 
   1   2  20       82.48       96.03      4.17 o 
   2   2  20      637.02      616.08      7.88 o 
   3   2  20      338.21      301.14      9.05 o 
   4   2  20        2.79       10.20      4.25 o 
   5   2  20        0.00       -2.93      5.74 o 
   6   2  20       25.12       28.50      8.89 o 
  -6   3  20       78.67      102.47     11.46 o 
  -5   3  20       27.56       36.64      7.23 o 
  -4   3  20      412.55      380.57     12.59 o 
  -3   3  20      190.52      177.82      6.54 o 
  -2   3  20       25.68       36.30      3.10 o 
  -1   3  20      374.47      359.36      6.07 o 
   0   3  20      382.09      364.74      5.08 o 
   1   3  20      666.71      618.70      9.14 o 
   2   3  20        7.64        4.79      3.30 o 
   3   3  20      304.40      271.67      7.13 o 
   4   3  20      141.30      156.60      6.39 o 
   5   3  20       30.89       34.23      6.72 o 
   6   3  20       11.64       16.82      8.77 o 
  -6   4  20        0.02       -7.32      9.55 o 
  -5   4  20      114.09      128.80     10.06 o 
  -4   4  20      104.84       98.15     14.48 o 
  -3   4  20     1246.70     1215.49     16.87 o 
  -2   4  20     1049.31      999.77     12.83 o 
  -1   4  20       36.90       49.33      3.76 o 
   0   4  20       78.23       74.33      5.36 o 
   1   4  20       40.93       39.63      3.29 o 
   2   4  20      259.54      262.37      6.95 o 
   3   4  20       89.11       89.50      5.61 o 
   4   4  20        5.82        7.07      6.43 o 
   5   4  20        7.25        3.84      5.68 o 
  -5   5  20        5.52       -4.45      7.96 o 
  -4   5  20      253.85      269.48     12.06 o 
  -3   5  20        3.21       12.76      4.64 o 
  -2   5  20      137.45      144.56      7.16 o 
  -1   5  20      446.24      448.02     10.22 o 
   0   5  20       67.33       74.89      9.68 o 
   1   5  20       26.43       25.49      4.34 o 
   2   5  20        0.03        1.06      4.07 o 
   3   5  20        1.07        2.99      4.00 o 
   4   5  20       21.18       41.56      6.07 o 
   5   5  20       44.47       58.27     10.82 o 
  -5   6  20      130.99      150.20     15.91 o 
  -4   6  20      150.04      160.08      9.25 o 
  -3   6  20      109.80      146.17     12.95 o 
  -2   6  20        9.55       17.09      7.15 o 
  -1   6  20       71.56       90.06      6.59 o 
   0   6  20        2.10        8.68      5.42 o 
   1   6  20        0.51        3.39      5.51 o 
   2   6  20       21.54       19.18      6.12 o 
   3   6  20        0.99        9.18      6.30 o 
   4   6  20        0.31       -6.48      6.48 o 
  -4   7  20       17.85       14.37      6.87 o 
  -3   7  20       32.39       51.09     10.82 o 
  -2   7  20       59.10       49.37      6.83 o 
  -1   7  20      213.98      210.41      9.32 o 
   0   7  20        8.73       14.85      6.04 o 
   1   7  20        1.08        4.95      7.24 o 
   2   7  20        1.26        2.45      6.36 o 
   3   7  20        1.14        9.23      8.55 o 
   4   7  20       26.80       26.64      9.32 o 
  -3   8  20        2.71       -2.52      7.42 o 
  -2   8  20        0.01        3.35      7.72 o 
  -1   8  20      203.91      188.95     11.73 o 
   0   8  20       81.17       82.60      8.07 o 
   1   8  20        0.00        0.53     12.33 o 
   2   8  20        0.05        7.22      8.44 o 
  -6   1  21        2.15        1.61      4.31 o 
  -5   1  21      148.33      148.93      9.86 o 
  -4   1  21        0.09        7.15      5.03 o 
  -3   1  21        5.99       16.69      3.94 o 
  -2   1  21        8.97       12.65      1.98 o 
  -1   1  21       48.45       53.66      2.21 o 
   0   1  21        7.56       26.56      2.80 o 
   1   1  21      116.45      125.75      4.02 o 
   2   1  21       41.17       42.45      3.42 o 
   3   1  21        3.12        4.96      4.06 o 
   4   1  21       98.86      112.25      8.68 o 
   5   1  21        5.10       10.31      7.54 o 
   6   1  21        1.87       -4.77      8.10 o 
  -6   2  21       73.54      100.24     10.18 o 
  -5   2  21      518.84      514.16     14.16 o 
  -4   2  21     2669.30     2649.05     39.91 o 
  -3   2  21     1115.46     1105.68     17.49 o 
  -2   2  21      509.43      466.78      5.43 o 
  -1   2  21       76.52       71.83      2.68 o 
   0   2  21      156.31      145.50      3.81 o 
   1   2  21      112.95      117.88      4.05 o 
   2   2  21       34.79       33.76      3.44 o 
   3   2  21       86.84       95.95      5.15 o 
   4   2  21       44.15       50.17      4.97 o 
   5   2  21        0.17       -3.17      6.00 o 
   6   2  21       36.67       57.99      9.77 o 
  -6   3  21       30.93       25.14      9.55 o 
  -5   3  21      176.75      184.25     10.77 o 
  -4   3  21       59.86       66.02     12.41 o 
  -3   3  21       46.28       51.76      7.90 o 
  -2   3  21      360.78      361.07      5.98 o 
  -1   3  21      126.73      135.91      4.61 o 
   0   3  21      206.15      184.53      4.14 o 
   1   3  21      147.71      144.16      4.19 o 
   2   3  21        0.74        2.61      3.39 o 
   3   3  21        0.42        7.71      4.01 o 
   4   3  21      170.54      166.80      6.60 o 
   5   3  21       10.75       10.33      6.36 o 
   6   3  21      211.43      226.44     13.39 o 
  -6   4  21        0.12       -8.27      9.23 o 
  -5   4  21        6.73       45.04     11.30 o 
  -4   4  21      118.07      136.51     20.68 o 
  -3   4  21        0.02       14.72      4.14 o 
  -2   4  21      667.02      652.03      9.06 o 
  -1   4  21      177.56      176.53      6.48 o 
   0   4  21        0.42        4.38      3.23 o 
   1   4  21       35.25       33.90      3.29 o 
   2   4  21        3.42        0.02      3.65 o 
   3   4  21      150.05      148.37      6.19 o 
   4   4  21       13.28       22.13      5.97 o 
   5   4  21        0.41        2.68      5.75 o 
  -5   5  21       15.46       22.14      8.33 o 
  -4   5  21       54.40       68.51      6.77 o 
  -3   5  21      264.21      252.74     17.57 o 
  -2   5  21      612.70      591.06     12.01 o 
  -1   5  21      146.47      147.06     11.26 o 
   0   5  21      250.75      226.87      6.70 o 
   1   5  21       24.14       18.10      4.32 o 
   2   5  21        1.92        1.81      4.15 o 
   3   5  21        4.28       14.06      4.30 o 
   4   5  21      199.30      225.05     10.29 o 
   5   5  21        9.64       14.16      8.74 o 
  -4   6  21      242.86      234.98     10.00 o 
  -3   6  21      111.06      110.80      7.09 o 
  -2   6  21       52.19       55.90      6.36 o 
  -1   6  21      570.09      541.20     13.15 o 
   0   6  21        0.46        9.54      8.48 o 
   1   6  21       12.98        8.63      6.46 o 
   2   6  21       49.73       52.11      6.78 o 
   3   6  21      208.08      191.47     11.59 o 
   4   6  21        4.34       -6.59      6.59 o 
  -4   7  21       32.28       31.82      7.32 o 
  -3   7  21      352.48      308.77     12.00 o 
  -2   7  21       67.71       57.57      7.04 o 
  -1   7  21       68.15       79.33      8.70 o 
   0   7  21       74.17       77.90      7.32 o 
   1   7  21       24.18       24.45      6.53 o 
   2   7  21       43.10       43.95      7.15 o 
   3   7  21       11.38        9.72      8.66 o 
  -2   8  21       81.79       92.96     15.12 o 
  -1   8  21      299.12      293.81     27.84 o 
   0   8  21        1.36       -2.42      6.39 o 
   1   8  21        9.03       11.66      6.98 o 
   2   8  21       40.61       54.79     13.05 o 
  -6   0  22      316.26      305.50     15.27 o 
  -4   0  22     1849.64     1844.27     23.80 o 
  -3   0  22     1195.94     1174.14     16.76 o 
  -2   0  22      352.67      310.61     11.30 o 
  -1   0  22     1303.82     1304.74     13.34 o 
   0   0  22        6.35        4.75      3.16 o 
   1   0  22      262.62      237.34      7.46 o 
   2   0  22      438.56      402.87     10.03 o 
   3   0  22       22.69       25.58      9.86 o 
   4   0  22      123.86      136.55      9.34 o 
   5   0  22      122.05      115.20     14.00 o 
   6   0  22      295.56      333.18     20.05 o 
  -6   1  22        1.34        3.67      4.29 o 
  -5   1  22       53.59       56.96      7.32 o 
  -4   1  22      736.67      706.60     15.08 o 
  -3   1  22        3.37       -0.26      2.99 o 
  -2   1  22       55.78       65.66      2.60 o 
  -1   1  22       39.63       26.56      2.28 o 
   0   1  22      558.38      518.13      5.72 o 
   1   1  22      619.05      545.31      7.02 o 
   2   1  22       46.46       55.13      3.65 o 
   3   1  22       63.79       61.62      5.05 o 
   4   1  22        0.57        5.92      4.69 o 
   5   1  22      183.20      193.72     19.73 o 
   6   1  22        0.57      -11.93     11.93 o 
  -6   2  22      201.24      184.25     12.73 o 
  -5   2  22     1302.27     1324.54     24.60 o 
  -4   2  22        0.56       21.30      6.17 o 
  -3   2  22      714.03      709.07     13.50 o 
  -2   2  22      192.67      195.03      5.27 o 
  -1   2  22      406.92      394.30      5.43 o 
   0   2  22      199.41      200.42      4.33 o 
   1   2  22       39.20       43.01      3.30 o 
   2   2  22      354.50      338.56      6.28 o 
   3   2  22       16.11       30.21      4.48 o 
   4   2  22      156.71      149.78      6.46 o 
   5   2  22        9.23       17.85      7.19 o 
   6   2  22      124.12      121.66     11.24 o 
  -6   3  22       45.67       42.32      9.86 o 
  -5   3  22      318.21      321.25     13.05 o 
  -4   3  22      177.06      170.20     10.29 o 
  -3   3  22       28.52       26.21      4.49 o 
  -2   3  22       75.15       79.42      4.81 o 
  -1   3  22       70.69       62.36      3.66 o 
   0   3  22      166.04      160.09      4.18 o 
   1   3  22       97.45      112.97      3.93 o 
   2   3  22        4.35        4.81      3.55 o 
   3   3  22       10.01        7.16      4.11 o 
   4   3  22        3.23       -1.73      4.66 o 
   5   3  22       73.90       71.41      7.71 o 
   6   3  22        5.59        4.82     16.39 o 
  -5   4  22     1313.10     1268.30     25.77 o 
  -4   4  22      411.18      364.56     13.45 o 
  -3   4  22       19.71       22.19      4.36 o 
  -2   4  22      236.82      218.19      6.81 o 
  -1   4  22       67.28       77.60      4.83 o 
   0   4  22      208.29      210.39      5.79 o 
   1   4  22       42.83       42.50      3.94 o 
   2   4  22       46.33       45.91      4.30 o 
   3   4  22        0.64        3.85      4.32 o 
   4   4  22       14.24       20.17      6.36 o 
   5   4  22      111.74       93.21     13.57 o 
  -5   5  22      165.59      157.79     11.69 o 
  -4   5  22       50.31       78.20      5.72 o 
  -3   5  22        1.68        4.30      4.79 o 
  -2   5  22       84.81       88.70      6.39 o 
  -1   5  22       11.97       10.87      4.86 o 
   0   5  22      102.25      109.45      6.05 o 
   1   5  22       65.60       74.65      5.25 o 
   2   5  22       36.36       36.34      4.72 o 
   3   5  22       78.31       98.41      5.50 o 
   4   5  22        1.49       10.40      5.88 o 
   5   5  22      148.43      177.66     12.60 o 
  -4   6  22       40.00       61.81      7.32 o 
  -3   6  22        1.38        9.82      5.34 o 
  -2   6  22      126.14      142.74      9.72 o 
  -1   6  22        0.01        5.43     10.66 o 
   0   6  22        0.72        2.58      5.51 o 
   1   6  22       21.54       26.03      6.12 o 
   2   6  22        6.96        4.77      6.06 o 
   3   6  22       35.86       47.34      8.89 o 
   4   6  22       19.27       36.58      7.57 o 
  -3   7  22       16.76       35.64      7.34 o 
  -2   7  22        2.30        4.41      6.07 o 
  -1   7  22        8.01       14.96      7.33 o 
   0   7  22        0.04        4.48      5.94 o 
   1   7  22        9.30        8.61      6.28 o 
   2   7  22        7.35        0.97      7.65 o 
   3   7  22       42.26       50.87      9.56 o 
  -2   8  22        8.28       10.94      8.02 o 
  -1   8  22       23.47       20.10      9.71 o 
   0   8  22        1.39       12.26      6.60 o 
   1   8  22        3.78        0.78      6.72 o 
   2   8  22       19.11       22.40      8.99 o 
  -6   1  23      127.14      134.91      7.89 o 
  -5   1  23      161.40      147.66     10.50 o 
  -4   1  23        0.00       -2.96      5.03 o 
  -3   1  23       35.08       35.85      5.08 o 
  -2   1  23       15.29       16.79      2.92 o 
  -1   1  23        2.59        1.69      2.18 o 
   0   1  23       34.81       39.56      2.56 o 
   1   1  23       62.88       64.11      3.48 o 
   2   1  23        9.53       12.70      3.27 o 
   3   1  23       10.48       -0.19      4.18 o 
   4   1  23       34.70       32.32      5.29 o 
   5   1  23       14.97       36.19      8.32 o 
   6   1  23       33.26       40.04      9.34 o 
  -6   2  23       14.86       29.91      8.27 o 
  -5   2  23      844.86      892.05     28.32 o 
  -4   2  23       14.28       11.88      8.11 o 
  -3   2  23       24.07       31.46      6.98 o 
  -2   2  23      170.31      172.07      4.62 o 
  -1   2  23        4.47       13.66      2.49 o 
   0   2  23        3.22        6.99      2.69 o 
   1   2  23       23.65       22.42      3.12 o 
   2   2  23      130.74      132.51      4.75 o 
   3   2  23      122.24      129.00      5.82 o 
   4   2  23       95.16       89.11      6.28 o 
   5   2  23      123.23      103.72      8.20 o 
   6   2  23        5.02        7.72      8.77 o 
  -6   3  23       22.48       13.05      9.23 o 
  -5   3  23      108.48      112.96      9.53 o 
  -4   3  23       63.51       71.79      7.71 o 
  -3   3  23      235.96      209.28      7.20 o 
  -2   3  23        7.29        3.30      2.79 o 
  -1   3  23        0.18       -0.94      2.90 o 
   0   3  23        9.96        9.48      3.01 o 
   1   3  23       25.11       23.54      3.05 o 
   2   3  23       76.55       77.73      4.58 o 
   3   3  23      123.46      133.50      5.94 o 
   4   3  23        3.27       -4.87      5.00 o 
   5   3  23       78.55       95.93      8.26 o 
  -5   4  23       10.18       29.00      8.17 o 
  -4   4  23       75.54       93.04     10.98 o 
  -3   4  23        2.21        2.27      4.96 o 
  -2   4  23      251.38      246.10     12.22 o 
  -1   4  23      218.56      211.25      6.25 o 
   0   4  23       10.30        9.10      3.52 o 
   1   4  23       55.14       54.15      4.63 o 
   2   4  23      357.74      349.24      7.42 o 
   3   4  23      559.67      522.98      9.76 o 
   4   4  23        5.96        7.52      8.35 o 
   5   4  23       17.40       30.27      7.34 o 
  -5   5  23        7.75       17.22     22.59 o 
  -4   5  23      171.59      187.20      9.47 o 
  -3   5  23      217.98      219.97      8.19 o 
  -2   5  23        2.73        2.48      4.93 o 
  -1   5  23       49.39       53.92      6.16 o 
   0   5  23       12.84        7.78      4.10 o 
   1   5  23      127.57      116.89      5.76 o 
   2   5  23      286.78      254.61      9.61 o 
   3   5  23      136.89      137.05      6.54 o 
   4   5  23      127.37      130.81     13.10 o 
   5   5  23        4.26        3.35      8.89 o 
  -4   6  23      285.19      291.35      9.57 o 
  -3   6  23       91.67       99.29     10.73 o 
  -2   6  23      316.37      301.54     12.11 o 
  -1   6  23       39.84       29.24      7.16 o 
   0   6  23        0.26       -5.38      5.38 o 
   1   6  23        6.24        5.44      6.82 o 
   2   6  23      209.90      212.06      9.55 o 
   3   6  23      363.70      355.54     14.51 o 
   4   6  23      169.71      149.56     13.37 o 
  -3   7  23      144.55      142.03      9.53 o 
  -2   7  23       18.86       26.80     10.56 o 
  -1   7  23       94.44       90.81      9.24 o 
   0   7  23       23.34       19.27      6.41 o 
   1   7  23       21.49       32.88      6.86 o 
   2   7  23       19.74       27.54      8.06 o 
   3   7  23       28.00       22.31     16.23 o 
  -2   8  23      118.11      124.39     10.37 o 
  -1   8  23        2.86        8.78      8.24 o 
   0   8  23        1.20       14.97      8.11 o 
   1   8  23        0.01        2.59      6.92 o 
   2   8  23      129.62      130.48     11.68 o 
  -6   0  24     1001.80      932.72     26.09 o 
  -4   0  24       20.23       24.74      4.65 o 
  -3   0  24       62.43       67.19      5.49 o 
  -2   0  24      236.95      225.27      7.94 o 
  -1   0  24     1077.78     1031.03     14.51 o 
   0   0  24      613.24      575.56      9.23 o 
   1   0  24       15.47       17.48      4.04 o 
   2   0  24       40.93       37.62      5.54 o 
   3   0  24      372.62      337.33     11.81 o 
   4   0  24     1105.54      888.01     19.35 o 
   5   0  24      106.05       60.46     12.73 o 
   6   0  24       66.31       49.96     13.68 o 
  -6   1  24       75.37       91.90      7.24 o 
  -5   1  24       31.61       30.55      6.68 o 
  -4   1  24       16.33       12.71      4.87 o 
  -3   1  24      126.59      125.44      6.09 o 
  -2   1  24       81.09       84.46      3.18 o 
  -1   1  24      101.03      101.79      3.26 o 
   0   1  24      268.80      253.93      5.70 o 
   1   1  24        0.85        8.40      2.96 o 
   2   1  24      118.67      116.74      6.20 o 
   3   1  24      179.11      164.60      6.64 o 
   4   1  24      590.89      482.31     10.30 o 
   5   1  24      202.40      215.11     15.12 o 
   6   1  24      176.12      181.74     12.70 o 
  -6   2  24       83.66      119.33     10.82 o 
  -5   2  24       28.86       48.17      7.37 o 
  -4   2  24        6.00       12.06      5.88 o 
  -3   2  24       16.77       21.13      3.90 o 
  -2   2  24      461.86      436.29      6.57 o 
  -1   2  24      581.70      590.91      7.18 o 
   0   2  24       20.79       22.70      2.70 o 
   1   2  24       18.71       22.96      3.18 o 
   2   2  24        7.68        7.13      3.54 o 
   3   2  24      278.18      261.68      7.93 o 
   4   2  24      235.81      239.79      8.35 o 
   5   2  24       40.81       41.63      7.22 o 
   6   2  24       87.47      106.28     24.98 o 
  -6   3  24      152.59      164.52     13.05 o 
  -5   3  24      158.38      169.97     28.00 o 
  -4   3  24        6.41       14.09      6.53 o 
  -3   3  24        0.09        3.44      4.34 o 
  -2   3  24       70.92       79.28      3.97 o 
  -1   3  24        4.66        4.26      3.08 o 
   0   3  24      274.15      268.37      5.68 o 
   1   3  24       10.96       11.94      3.37 o 
   2   3  24      194.71      192.93      6.95 o 
   3   3  24        3.39       12.52      4.35 o 
   4   3  24       36.94       35.00      5.68 o 
   5   3  24      347.10      325.63     11.57 o 
  -5   4  24      148.91      171.66     18.78 o 
  -4   4  24       90.18       89.38     14.32 o 
  -3   4  24        5.18        5.68      4.34 o 
  -2   4  24       89.24       94.51      4.39 o 
  -1   4  24      154.73      139.96      5.68 o 
   0   4  24        0.34       -2.39      3.41 o 
   1   4  24        5.74        7.23      4.18 o 
   2   4  24       74.86       85.05      5.26 o 
   3   4  24      319.00      293.13      8.83 o 
   4   4  24       61.11       53.87      7.60 o 
   5   4  24        3.96       17.59      7.08 o 
  -5   5  24       43.50       52.15      9.12 o 
  -4   5  24        0.21        2.19      5.84 o 
  -3   5  24        0.05       -4.65      4.65 o 
  -2   5  24        7.27       12.00      5.13 o 
  -1   5  24       18.13       24.20      5.04 o 
   0   5  24       11.23        7.86      4.17 o 
   1   5  24        5.36       13.59      6.89 o 
   2   5  24       97.81       93.02      7.29 o 
   3   5  24        8.70       11.01      6.15 o 
   4   5  24       37.23       54.02      7.00 o 
   5   5  24       33.29       38.30      6.99 o 
  -4   6  24       63.31       92.73     11.66 o 
  -3   6  24        0.19        4.72      5.38 o 
  -2   6  24        6.49       10.23      5.88 o 
  -1   6  24       39.23       58.46     11.93 o 
   0   6  24       18.20       14.59      5.79 o 
   1   6  24        0.07        2.16      7.86 o 
   2   6  24       32.83       35.97      5.88 o 
   3   6  24      146.64      154.52      9.43 o 
   4   6  24        5.49       -6.50     14.64 o 
  -3   7  24       14.36       10.32      6.87 o 
  -2   7  24       13.05       13.79      6.45 o 
  -1   7  24        0.10        5.02      7.48 o 
   0   7  24        6.73       17.62      6.41 o 
   1   7  24       43.27       40.70      7.21 o 
   2   7  24       71.32       65.96      7.96 o 
   3   7  24       90.28       98.38     10.91 o 
  -2   8  24        0.03       -0.01     12.89 o 
  -1   8  24        1.85        7.32      8.16 o 
   0   8  24       12.14        0.39      7.93 o 
   1   8  24        3.81       10.25      7.18 o 
   2   8  24        0.00       12.41     13.05 o 
  -6   1  25      100.30      108.56     18.14 o 
  -5   1  25       10.76        9.60      5.72 o 
  -4   1  25       47.81       57.00      9.91 o 
  -3   1  25        0.34        3.06      2.67 o 
  -2   1  25        1.79        8.24      2.65 o 
  -1   1  25        4.82        4.04      2.88 o 
   0   1  25       25.14       26.50      2.61 o 
   1   1  25      739.80      693.49      8.34 o 
   2   1  25        0.02        2.31      3.36 o 
   3   1  25      573.80      479.99      9.74 o 
   4   1  25      147.50      135.67      7.04 o 
   5   1  25       85.59       87.35      7.96 o 
   6   1  25        0.56       15.75      8.78 o 
  -6   2  25       20.88       29.28      8.59 o 
  -5   2  25      182.87      189.00     24.19 o 
  -4   2  25       38.30       38.44      8.27 o 
  -3   2  25        1.98        5.32      3.69 o 
  -2   2  25       75.95       71.98      3.63 o 
  -1   2  25       36.75       40.20      3.50 o 
   0   2  25        0.40        0.89      3.10 o 
   1   2  25      316.84      298.75      5.98 o 
   2   2  25      112.27      115.08      4.98 o 
   3   2  25      186.05      190.29      6.75 o 
   4   2  25      179.35      146.04      7.28 o 
   5   2  25       77.02      105.05      8.57 o 
   6   2  25       62.01       77.39     10.69 o 
  -5   3  25       35.50       44.61      7.76 o 
  -4   3  25      113.46      131.68      9.35 o 
  -3   3  25       22.94       27.40      3.43 o 
  -2   3  25       21.19       21.06      3.24 o 
  -1   3  25       35.81       45.74      3.73 o 
   0   3  25       96.16       96.17      4.87 o 
   1   3  25      537.07      539.47      7.16 o 
   2   3  25      196.74      207.58      7.85 o 
   3   3  25       76.35       72.53      5.31 o 
   4   3  25       39.60       63.20      6.21 o 
   5   3  25       71.66       77.59      8.69 o 
  -5   4  25      222.81      229.43     12.48 o 
  -4   4  25        9.24       20.39      7.41 o 
  -3   4  25       81.51       79.05      9.78 o 
  -2   4  25       26.26       31.56      3.76 o 
  -1   4  25        8.67        4.91      3.86 o 
   0   4  25       83.82       74.72      4.54 o 
   1   4  25       17.13       18.10      4.42 o 
   2   4  25      155.61      158.45      6.41 o 
   3   4  25       53.40       82.47     11.16 o 
   4   4  25       10.22       14.00      6.61 o 
   5   4  25       35.44       31.67      7.59 o 
  -5   5  25       11.64       19.98      8.53 o 
  -4   5  25       95.24      105.98     10.32 o 
  -3   5  25       45.26       58.74      5.78 o 
  -2   5  25       65.89       60.55      6.22 o 
  -1   5  25        2.60       -1.67      4.55 o 
   0   5  25      225.86      227.23      6.94 o 
   1   5  25      127.48      141.67      7.17 o 
   2   5  25       97.69      110.75     10.05 o 
   3   5  25      380.93      356.61     12.27 o 
   4   5  25      245.08      239.23      9.51 o 
  -4   6  25        4.21        7.33      5.70 o 
  -3   6  25       31.70       36.93      7.42 o 
  -2   6  25       17.53       25.46      6.20 o 
  -1   6  25       63.03       56.68      8.06 o 
   0   6  25       14.82       25.86      9.17 o 
   1   6  25       47.97       42.93      6.72 o 
   2   6  25      106.23      108.44      8.68 o 
   3   6  25      110.69      117.90      8.88 o 
   4   6  25      124.34      107.24     13.68 o 
  -3   7  25       14.06       11.96      7.11 o 
  -2   7  25        0.03        0.08      6.30 o 
  -1   7  25       36.55       23.39      8.02 o 
   0   7  25      192.95      198.63     11.51 o 
   1   7  25      528.31      496.96     13.16 o 
   2   7  25       17.57       24.64     10.68 o 
   3   7  25        7.61       25.36     17.50 o 
  -1   8  25       72.40       82.02     10.06 o 
   0   8  25        8.83       16.92     16.87 o 
   1   8  25       75.11       83.86      8.61 o 
  -6   0  26       66.77       58.24     10.18 o 
  -4   0  26      286.52      278.96      9.08 o 
  -3   0  26      296.00      278.85      7.46 o 
  -2   0  26      813.45      742.17     14.27 o 
  -1   0  26      301.80      310.73      7.69 o 
   0   0  26      253.91      239.03      6.67 o 
   1   0  26        3.69        3.04      5.51 o 
   2   0  26     1366.24     1343.67     20.02 o 
   3   0  26      162.81      147.68     22.59 o 
   4   0  26        4.36        4.17      8.11 o 
   5   0  26       23.76       17.82     11.77 o 
   6   0  26       40.27       32.78     13.37 o 
  -6   1  26       50.39       55.96      6.35 o 
  -5   1  26       14.92       17.34      5.75 o 
  -4   1  26      103.86      109.95      6.85 o 
  -3   1  26      304.95      295.25     10.43 o 
  -2   1  26      255.70      250.85      5.15 o 
  -1   1  26        2.72        8.27      2.74 o 
   0   1  26        2.63        0.63      2.43 o 
   1   1  26      178.54      186.11      5.35 o 
   2   1  26        1.09       13.34      4.51 o 
   3   1  26      212.54      185.53      6.67 o 
   4   1  26      294.02      282.86      8.87 o 
   5   1  26       44.66       61.35      7.70 o 
   6   1  26        5.94       17.34      9.11 o 
  -6   2  26       10.79       15.91      8.27 o 
  -5   2  26        9.27       14.49      6.50 o 
  -4   2  26       42.94       47.74      9.23 o 
  -3   2  26      104.85      101.53      5.26 o 
  -2   2  26      408.96      380.28      6.03 o 
  -1   2  26      519.58      506.08      7.17 o 
   0   2  26       32.58       43.25      3.54 o 
   1   2  26      160.17      158.73      5.71 o 
   2   2  26     1467.15     1435.23     14.89 o 
   3   2  26      293.60      243.56      8.36 o 
   4   2  26        4.25        7.41      5.40 o 
   5   2  26       62.49       64.55      7.96 o 
  -5   3  26        1.84       10.87     12.89 o 
  -4   3  26       78.49       61.51      7.94 o 
  -3   3  26      346.49      335.38     12.60 o 
  -2   3  26       26.97       25.05      3.40 o 
  -1   3  26        1.68        0.81      3.31 o 
   0   3  26       78.39       87.53      4.29 o 
   1   3  26      866.93      811.36      9.75 o 
   2   3  26     1712.30     1627.70     19.26 o 
   3   3  26     1144.42      998.50     14.68 o 
   4   3  26        3.93        9.25      6.88 o 
   5   3  26      155.65      172.27      9.86 o 
  -5   4  26       42.64       45.72      8.77 o 
  -4   4  26        4.44        1.71     16.87 o 
  -3   4  26       12.39       12.08      6.60 o 
  -2   4  26      317.73      312.89      6.73 o 
  -1   4  26       91.57       97.56      5.32 o 
   0   4  26      149.74      160.99      6.12 o 
   1   4  26       94.33      110.61      6.39 o 
   2   4  26      273.46      255.79      9.49 o 
   3   4  26      839.98      820.13     13.56 o 
   4   4  26       25.01        7.43     11.20 o 
   5   4  26       97.98       97.23     13.54 o 
  -4   5  26        0.01       -1.77      7.57 o 
  -3   5  26       75.60       80.68      6.94 o 
  -2   5  26       22.74       19.91      5.65 o 
  -1   5  26        0.55       -2.65      4.48 o 
   0   5  26       35.95       51.14      4.91 o 
   1   5  26        0.86       -0.62      5.03 o 
   2   5  26      474.12      460.37     12.00 o 
   3   5  26        7.01       23.62      6.79 o 
   4   5  26      162.24      190.12     10.38 o 
  -4   6  26        2.98        1.13      5.13 o 
  -3   6  26        1.99       -1.23      5.45 o 
  -2   6  26      132.04      134.67     18.09 o 
  -1   6  26       34.02       29.13      7.48 o 
   0   6  26        5.84        1.69      5.65 o 
   1   6  26        1.18       -2.42      5.05 o 
   2   6  26        7.39       18.17      5.72 o 
   3   6  26       97.61      111.28      9.92 o 
   4   6  26      115.18      130.80      9.68 o 
  -3   7  26        1.80        9.33      6.94 o 
  -2   7  26        1.52       10.97      6.49 o 
  -1   7  26       12.96       15.27      7.79 o 
   0   7  26        6.16       11.43      7.56 o 
   1   7  26        0.17       13.24      7.62 o 
   2   7  26       16.28       18.35      7.17 o 
   3   7  26      263.62      256.84     16.71 o 
  -1   8  26        3.20        4.00      8.16 o 
   0   8  26        2.88       17.53     11.77 o 
   1   8  26        5.47       -1.23      9.01 o 
  -6   1  27       11.07       21.64     10.50 o 
  -5   1  27        5.04       -1.88      7.00 o 
  -4   1  27        0.01       -2.64      4.55 o 
  -3   1  27       63.04       76.68      3.75 o 
  -2   1  27        0.07        4.38      2.79 o 
  -1   1  27       11.91       13.29      2.91 o 
   0   1  27        1.49        7.84      2.93 o 
   1   1  27      105.77      189.97     25.65 o 
   2   1  27     1978.19     1860.43     17.99 o 
   3   1  27      575.75      513.91     10.34 o 
   4   1  27       16.10        7.33      5.32 o 
   5   1  27        8.57        9.73      6.73 o 
  -5   2  27       54.95       66.58     11.46 o 
  -4   2  27        0.35        4.91      6.05 o 
  -3   2  27        4.34        9.25      3.95 o 
  -2   2  27        5.17       11.28      2.96 o 
  -1   2  27       42.39       48.10      3.65 o 
   0   2  27      559.31      540.75      7.60 o 
   1   2  27       57.92       63.52      4.12 o 
   2   2  27        0.79       15.56      4.39 o 
   3   2  27      208.14      192.26      9.97 o 
   4   2  27       25.18       19.83      5.61 o 
   5   2  27        1.79        7.97      6.79 o 
  -5   3  27       43.23       45.99      8.10 o 
  -4   3  27        4.63       14.57      9.07 o 
  -3   3  27      106.02      107.41      4.92 o 
  -2   3  27        0.86        1.58      3.05 o 
  -1   3  27       10.48        8.02      3.44 o 
   0   3  27      844.23      813.24      9.68 o 
   1   3  27      101.79      107.85      4.75 o 
   2   3  27      482.18      516.76      9.48 o 
   3   3  27      250.42      250.91      8.47 o 
   4   3  27      136.33      138.78      7.55 o 
   5   3  27       99.75      108.86     20.17 o 
  -5   4  27        3.27       15.72      9.71 o 
  -4   4  27        6.80       -2.95      7.11 o 
  -3   4  27        6.13        1.94      4.56 o 
  -2   4  27      264.70      273.40      6.50 o 
  -1   4  27      461.33      451.28     10.25 o 
   0   4  27       22.14       19.61      4.00 o 
   1   4  27       31.81       38.66      5.45 o 
   2   4  27      165.82      191.06      8.82 o 
   3   4  27      356.00      370.29      9.74 o 
   4   4  27       11.23        9.52      6.86 o 
   5   4  27       22.54       30.35      7.77 o 
  -4   5  27       30.44       16.30      9.71 o 
  -3   5  27       29.21       34.74      5.56 o 
  -2   5  27        0.63       -0.70      5.20 o 
  -1   5  27       91.30       90.32      5.77 o 
   0   5  27      926.56      918.24     14.13 o 
   1   5  27      117.05      100.30      7.40 o 
   2   5  27      825.56      757.57     20.28 o 
   3   5  27       28.43       24.07      6.92 o 
   4   5  27      403.71      375.52     15.19 o 
  -4   6  27        3.76       16.01     15.27 o 
  -3   6  27        8.60       12.22      5.69 o 
  -2   6  27       40.35       32.72      6.50 o 
  -1   6  27      382.27      411.77     17.50 o 
   0   6  27        0.00        5.08      7.11 o 
   1   6  27       67.71       56.98      6.18 o 
   2   6  27       33.34       36.69      6.04 o 
   3   6  27        4.77        7.34      8.17 o 
  -3   7  27       33.36       43.31      7.64 o 
  -2   7  27       28.04       39.40      7.10 o 
  -1   7  27      219.64      224.81     31.35 o 
   0   7  27       52.43       51.91      8.97 o 
   1   7  27      158.77      169.94      9.71 o 
   2   7  27        8.37        6.24      6.85 o 
   0   8  27       86.36       84.60     10.37 o 
  -6   0  28      130.62      119.65     11.14 o 
  -4   0  28        8.91       14.83      4.92 o 
  -3   0  28       64.02       62.55      6.26 o 
  -2   0  28      266.24      255.01      7.20 o 
  -1   0  28      359.45      325.65      9.97 o 
   0   0  28       20.40       27.18      7.38 o 
   1   0  28     3813.36     3675.87     37.67 o 
   2   0  28      136.81      143.77      9.88 o 
   3   0  28       10.63       -0.98      6.74 o 
   4   0  28       46.88       36.62     12.25 o 
   5   0  28       84.79       78.92     14.32 o 
  -5   1  28       37.21       34.32      8.59 o 
  -4   1  28      578.47      525.50     17.33 o 
  -3   1  28      510.80      460.32     12.14 o 
  -2   1  28      138.48      148.62      5.20 o 
  -1   1  28       83.46       99.74      3.99 o 
   0   1  28     1031.00      969.70     10.82 o 
   1   1  28     6198.44     5996.02     43.47 o 
   2   1  28      875.05      858.11     11.03 o 
   3   1  28       23.77       20.06      5.13 o 
   4   1  28      270.08      265.02      8.95 o 
   5   1  28       92.16       97.99      8.63 o 
  -5   2  28      202.02      216.90     26.57 o 
  -4   2  28        3.65        1.37      6.17 o 
  -3   2  28      215.72      216.99      5.53 o 
  -2   2  28      164.16      169.40      5.08 o 
  -1   2  28       24.43       23.72      3.27 o 
   0   2  28       18.56       33.50      3.63 o 
   1   2  28      229.97      239.49      6.13 o 
   2   2  28      613.51      613.00      9.35 o 
   3   2  28       70.97       71.30      5.97 o 
   4   2  28       15.87       17.19      5.65 o 
   5   2  28        9.68       23.45     12.10 o 
  -5   3  28        7.01        7.76     11.46 o 
  -4   3  28      169.93      176.18     10.70 o 
  -3   3  28      252.33      259.49      7.58 o 
  -2   3  28       91.44      100.79      4.67 o 
  -1   3  28       23.51       21.74      3.73 o 
   0   3  28      560.04      548.31      8.03 o 
   1   3  28        0.08        2.13      3.74 o 
   2   3  28     1229.98     1146.69     18.03 o 
   3   3  28      224.36      238.22      8.43 o 
   4   3  28      115.08      114.16      7.32 o 
   5   3  28       74.93       72.98      8.44 o 
  -5   4  28       59.06       77.33     21.64 o 
  -4   4  28        3.49       11.59      7.64 o 
  -3   4  28       81.11       86.32      5.12 o 
  -2   4  28       37.86       37.53      5.47 o 
  -1   4  28       16.66       24.39      4.86 o 
   0   4  28       19.04       18.88      4.75 o 
   1   4  28       32.44       34.61      5.42 o 
   2   4  28       97.42      112.09      7.70 o 
   3   4  28       28.90       46.04      6.91 o 
   4   4  28        3.08        8.11      6.79 o 
   5   4  28        0.02        9.71     12.89 o 
  -4   5  28       35.82       26.67      9.07 o 
  -3   5  28       47.94       57.17      6.03 o 
  -2   5  28        5.66       10.04     11.43 o 
  -1   5  28       82.05       98.94      5.91 o 
   0   5  28      502.89      491.91     12.30 o 
   1   5  28       12.48       16.72      5.51 o 
   2   5  28       97.29      108.08      7.96 o 
   3   5  28      249.35      258.44     10.77 o 
   4   5  28        0.08       22.94      8.99 o 
  -3   6  28        8.24        4.05      6.65 o 
  -2   6  28        4.33       10.55      6.19 o 
  -1   6  28      310.33      311.17     17.98 o 
   0   6  28       91.32       75.17      8.87 o 
   1   6  28      102.53      104.36      6.95 o 
   2   6  28       24.91       28.99      6.00 o 
   3   6  28       35.93       47.79      7.70 o 
  -2   7  28        6.22        1.39      6.45 o 
  -1   7  28        5.25       15.78      9.39 o 
   0   7  28       28.44       32.72     14.64 o 
   1   7  28      140.69      137.58      9.15 o 
   2   7  28       93.01       73.29     11.00 o 
  -5   1  29        0.66        8.98      5.72 o 
  -4   1  29        3.46        8.57      4.09 o 
  -3   1  29        0.43        2.19      2.95 o 
  -2   1  29        0.01        4.31      2.95 o 
  -1   1  29       46.13       52.02      3.50 o 
   0   1  29      154.77      185.32      5.63 o 
   1   1  29     1588.41     1672.36     21.43 o 
   2   1  29      242.60      240.10      8.51 o 
   3   1  29        3.28        9.66      5.05 o 
   4   1  29        0.59        2.70      5.36 o 
   5   1  29        7.64        6.61      6.98 o 
  -5   2  29        1.83        5.88      9.23 o 
  -4   2  29        3.02        3.49     16.55 o 
  -3   2  29       39.39       41.09      3.65 o 
  -2   2  29      331.71      314.97      6.05 o 
  -1   2  29        4.53        9.25      3.18 o 
   0   2  29     1379.27     1317.46     13.45 o 
   1   2  29      878.77      831.78     14.19 o 
   2   2  29      386.50      391.94      8.38 o 
   3   2  29        5.99        8.41      5.13 o 
   4   2  29        0.19       -2.00      5.45 o 
   5   2  29        8.26       21.21      7.35 o 
  -5   3  29        8.12        5.15      7.30 o 
  -4   3  29       50.86       45.68      8.00 o 
  -3   3  29       50.25       56.32      5.74 o 
  -2   3  29        0.20        3.27      3.45 o 
  -1   3  29       28.81       29.57      3.94 o 
   0   3  29       36.21       51.69      4.90 o 
   1   3  29      271.35      260.12      7.19 o 
   2   3  29      164.46      165.57      8.26 o 
   3   3  29      195.51      195.65      9.78 o 
   4   3  29        0.71       10.04      5.65 o 
   5   3  29        0.01       -1.17      7.17 o 
  -5   4  29       29.94       30.23      9.55 o 
  -4   4  29        8.95       -0.19     14.48 o 
  -3   4  29       45.09       40.54      4.52 o 
  -2   4  29      101.17      105.85      5.53 o 
  -1   4  29      590.40      561.86      9.25 o 
   0   4  29        0.05        4.53      4.67 o 
   1   4  29      180.88      181.66     10.79 o 
   2   4  29      255.25      268.86     10.04 o 
   3   4  29      145.55      149.77      9.00 o 
   4   4  29        7.20       18.99      8.77 o 
  -4   5  29      100.14      104.83     13.68 o 
  -3   5  29      152.02      157.15      8.84 o 
  -2   5  29       67.83       73.52     11.48 o 
  -1   5  29      130.30      140.85      6.62 o 
   0   5  29       30.88       35.81      6.52 o 
   1   5  29      659.71      608.08     12.34 o 
   2   5  29       13.68       11.58      6.31 o 
   3   5  29      158.47      157.77      9.36 o 
   4   5  29       41.71       48.68      9.89 o 
  -3   6  29       62.35       63.17      6.89 o 
  -2   6  29      342.75      345.31     11.11 o 
  -1   6  29      137.31      152.93     10.15 o 
   0   6  29       89.61       80.35      8.93 o 
   1   6  29      154.01      147.49      7.51 o 
   2   6  29      210.36      192.84      8.55 o 
   3   6  29      343.34      343.78     12.06 o 
  -2   7  29       30.65       26.64      7.14 o 
  -1   7  29      133.25      131.13     10.51 o 
   0   7  29       16.86       27.56      9.07 o 
   1   7  29       15.86       24.82      9.86 o 
   2   7  29        6.85       11.79      7.07 o 
  -4   0  30        7.79        7.75      4.09 o 
  -3   0  30      130.40      140.87      7.00 o 
  -2   0  30        2.09        9.03      4.11 o 
  -1   0  30        3.38       10.73      4.42 o 
   0   0  30     2807.32     2707.10     34.49 o 
   1   0  30      729.78      754.77     12.65 o 
   2   0  30       50.03       49.16      7.42 o 
   3   0  30       90.77      102.54     15.59 o 
   4   0  30       41.45       43.53      8.44 o 
   5   0  30        0.48        3.82     11.77 o 
  -5   1  30       70.94       60.93      6.91 o 
  -4   1  30      356.37      341.41     12.49 o 
  -3   1  30      104.44      107.88      4.43 o 
  -2   1  30       19.54       23.62      3.31 o 
  -1   1  30      675.03      599.76      7.80 o 
   0   1  30      620.67      631.08      8.82 o 
   1   1  30      311.98      337.87      6.97 o 
   2   1  30      237.15      227.68     12.31 o 
   3   1  30      141.27      144.51      7.44 o 
   4   1  30      221.36      195.15     11.16 o 
   5   1  30       21.38       25.79     10.05 o 
  -5   2  30       24.41       18.73      6.95 o 
  -4   2  30        5.22        9.71      6.46 o 
  -3   2  30       25.32       27.91      3.36 o 
  -2   2  30      249.28      248.33      5.71 o 
  -1   2  30      262.70      256.73      5.67 o 
   0   2  30       63.55       81.06      4.70 o 
   1   2  30        3.33       11.66      3.93 o 
   2   2  30       22.12       26.36      5.88 o 
   3   2  30       93.05       96.05      6.52 o 
   4   2  30       19.58       14.32      5.89 o 
   5   2  30       13.84       24.98      7.71 o 
  -5   3  30      104.98      101.03      9.58 o 
  -4   3  30      215.61      206.23     11.65 o 
  -3   3  30      110.89      115.56      5.17 o 
  -2   3  30       67.44       63.19      4.34 o 
  -1   3  30      646.79      602.18     10.27 o 
   0   3  30     2211.64     2120.85     33.74 o 
   1   3  30      385.17      356.89     11.76 o 
   2   3  30      215.11      215.65      9.24 o 
   3   3  30       80.60       87.83      9.68 o 
   4   3  30       35.04       38.79      6.36 o 
   5   3  30       16.16       22.63      7.78 o 
  -4   4  30       17.07       21.24      7.77 o 
  -3   4  30       20.20       25.14      4.50 o 
  -2   4  30      128.68      131.95      5.89 o 
  -1   4  30      243.99      237.13      6.66 o 
   0   4  30     1000.50      952.38     19.97 o 
   1   4  30       69.23       78.04      6.29 o 
   2   4  30       12.79       24.98      6.49 o 
   3   4  30        0.01        8.88      6.55 o 
   4   4  30       29.91       30.36     11.77 o 
  -4   5  30       52.51       49.55      9.36 o 
  -3   5  30       91.51      125.36     14.77 o 
  -2   5  30       25.95       27.30      9.43 o 
  -1   5  30      322.81      333.24      8.63 o 
   0   5  30       88.33       81.26      7.60 o 
   1   5  30       21.06       20.17      8.04 o 
   2   5  30        3.99        2.47      6.37 o 
   3   5  30       33.68       29.42      7.16 o 
   4   5  30       28.88       34.62      9.77 o 
  -3   6  30        4.03        6.03      6.22 o 
  -2   6  30       25.69       21.54      6.50 o 
  -1   6  30        2.05        0.85      7.80 o 
   0   6  30       36.86       47.93      8.38 o 
   1   6  30        7.93       15.01      6.53 o 
   2   6  30        2.23       -2.18      5.68 o 
   3   6  30        2.84        5.15     11.84 o 
  -2   7  30      102.40       96.68      8.57 o 
  -1   7  30       69.79       70.21      9.24 o 
   0   7  30       40.28       49.88      9.23 o 
   1   7  30       41.34       34.33     10.82 o 
  -5   1  31       34.22       29.78      6.55 o 
  -4   1  31       14.72       14.17      5.04 o 
  -3   1  31       72.90       58.90      3.76 o 
  -2   1  31        1.72        5.98      3.19 o 
  -1   1  31        2.90        8.44      3.16 o 
   0   1  31      578.60      582.01      8.56 o 
   1   1  31        0.03        1.61      4.48 o 
   2   1  31        1.95        0.38      4.51 o 
   3   1  31       27.12       33.43      5.64 o 
   4   1  31        0.53        9.20      5.65 o 
   5   1  31        2.60       -3.28      7.52 o 
  -5   2  31        3.15       -8.43      8.43 o 
  -4   2  31        0.45        2.44     13.37 o 
  -3   2  31        4.36        5.71      3.22 o 
  -2   2  31       37.29       41.05      3.69 o 
  -1   2  31      970.34      830.83     10.07 o 
   0   2  31     1004.14      928.86     11.81 o 
   1   2  31       21.37       25.01      4.30 o 
   2   2  31       39.85       44.84      6.28 o 
   3   2  31        1.33       12.69      6.80 o 
   4   2  31        5.74        7.01      5.76 o 
   5   2  31       11.71       13.84      7.53 o 
  -5   3  31       97.18       87.19     11.14 o 
  -4   3  31       68.69       64.45      8.47 o 
  -3   3  31      215.00      220.34      6.03 o 
  -2   3  31        1.53        9.22      3.72 o 
  -1   3  31      138.20      185.45      5.81 o 
   0   3  31      210.28      215.26      9.46 o 
   1   3  31       52.53       67.86      5.20 o 
   2   3  31        2.90        5.60      5.94 o 
   3   3  31        2.43        7.60      7.36 o 
   4   3  31       39.48       30.92      7.34 o 
  -4   4  31        8.23       16.67      7.83 o 
  -3   4  31      133.42      131.57      6.98 o 
  -2   4  31       40.81       44.26      4.90 o 
  -1   4  31      165.07      175.41      8.89 o 
   0   4  31       50.03       55.76      6.72 o 
   1   4  31       72.38       63.31      6.07 o 
   2   4  31      155.17      166.94      9.00 o 
   3   4  31        1.54        6.81      6.55 o 
   4   4  31        2.06       -2.29     13.52 o 
  -4   5  31       78.99       84.93     10.09 o 
  -3   5  31       25.33       33.76      6.00 o 
  -2   5  31        0.01       -1.24      4.92 o 
  -1   5  31       31.13       50.36      7.14 o 
   0   5  31        0.84        8.91      6.38 o 
   1   5  31      232.67      249.19     10.73 o 
   2   5  31        1.58        4.02      6.37 o 
   3   5  31        0.52       -2.77     10.33 o 
  -3   6  31        1.97       -1.60      5.82 o 
  -2   6  31       45.56       43.99      7.19 o 
  -1   6  31      100.32       91.13      8.83 o 
   0   6  31      120.88      116.26      7.91 o 
   1   6  31      189.33      178.09      9.33 o 
   2   6  31       25.99       16.44      6.12 o 
   3   6  31        3.76       10.71      7.35 o 
  -1   7  31       15.01       18.53      9.55 o 
   0   7  31      126.46      157.38     16.55 o 
   1   7  31      172.68      166.57     16.87 o 
  -5   0  32       51.53       39.46      8.27 o 
  -4   0  32       41.97       47.27      5.74 o 
  -3   0  32      194.59      171.39      8.00 o 
  -2   0  32     1415.78     1212.33     16.53 o 
  -1   0  32      723.08      596.56     11.32 o 
   0   0  32      191.54      183.48      7.96 o 
   1   0  32        3.95       11.38      7.96 o 
   2   0  32      423.80      425.57     13.73 o 
   3   0  32      287.03      266.76     12.38 o 
   4   0  32        8.00        4.61     11.62 o 
   5   0  32       57.92       84.01     15.27 o 
  -5   1  32      126.06      137.15      9.55 o 
  -4   1  32      153.24      151.28      5.84 o 
  -3   1  32        0.30        7.32      3.27 o 
  -2   1  32      314.57      277.40      6.68 o 
  -1   1  32      245.61      221.58      5.57 o 
   0   1  32      183.72      177.50      6.18 o 
   1   1  32        0.03       -4.80      4.80 o 
   2   1  32        8.26        8.01      5.63 o 
   3   1  32       26.62       27.60      5.57 o 
   4   1  32       25.86       31.89      6.20 o 
   5   1  32       32.56       45.79     12.82 o 
  -5   2  32       41.79       36.91      8.59 o 
  -4   2  32       38.18       41.77      5.21 o 
  -3   2  32       70.94       62.00      5.55 o 
  -2   2  32      192.48      190.17      5.91 o 
  -1   2  32      251.54      275.35      7.22 o 
   0   2  32        8.49       26.69      4.19 o 
   1   2  32       40.98       35.89      5.50 o 
   2   2  32      252.78      245.13      9.43 o 
   3   2  32      156.77      131.89      8.51 o 
   4   2  32        1.94        2.95      5.77 o 
   5   2  32       24.36       38.17      8.21 o 
  -4   3  32       99.51      120.42     16.23 o 
  -3   3  32        9.65       10.26      3.49 o 
  -2   3  32       13.19       21.69      3.95 o 
  -1   3  32       32.55       27.83      4.03 o 
   0   3  32       45.74       62.33      5.32 o 
   1   3  32        4.96        7.26      4.96 o 
   2   3  32       35.48       30.49      6.43 o 
   3   3  32       43.51       27.90      6.98 o 
   4   3  32       65.13       79.53      8.39 o 
  -4   4  32       27.14       32.11     18.78 o 
  -3   4  32       50.47       54.52      6.78 o 
  -2   4  32        7.65       18.34      5.21 o 
  -1   4  32      808.27      745.05     12.71 o 
   0   4  32       60.44       55.05      6.87 o 
   1   4  32        1.24        0.69      6.18 o 
   2   4  32       94.55       97.01      7.90 o 
   3   4  32       73.20       82.08      8.14 o 
   4   4  32        2.34       21.22      9.11 o 
  -3   5  32        4.35        3.20      5.39 o 
  -2   5  32        6.44        7.81      5.11 o 
  -1   5  32      209.13      249.02      8.13 o 
   0   5  32        0.32        3.60      6.28 o 
   1   5  32       52.66       50.72      8.54 o 
   2   5  32        0.12       -5.29      6.65 o 
   3   5  32        3.85        2.15      6.86 o 
  -3   6  32       17.13       22.73      6.39 o 
  -2   6  32       33.00       21.26      6.72 o 
  -1   6  32       54.24       41.00      8.91 o 
   0   6  32        0.45        3.73      5.89 o 
   1   6  32       27.17       21.00      6.69 o 
   2   6  32        4.30        7.50      7.95 o 
  -1   7  32        5.64       12.83      8.19 o 
   0   7  32       24.33       37.98      8.93 o 
  -5   1  33        5.66       15.64      7.80 o 
  -4   1  33       14.37       15.79      4.05 o 
  -3   1  33       32.42       27.52      3.62 o 
  -2   1  33       43.18       38.98      3.77 o 
  -1   1  33       10.83       23.27      3.78 o 
   0   1  33       68.96       81.95      5.03 o 
   1   1  33       17.46       10.28      5.33 o 
   2   1  33       24.73       32.92      6.24 o 
   3   1  33        1.07        3.22      5.23 o 
   4   1  33       43.11       44.24      6.48 o 
   5   1  33        0.51        7.81      7.40 o 
  -5   2  33       20.15       14.64      8.27 o 
  -4   2  33        7.78       10.28      4.53 o 
  -3   2  33       14.67       18.68      3.60 o 
  -2   2  33      250.51      194.87      5.63 o 
  -1   2  33      802.98      738.72      9.71 o 
   0   2  33       13.65       12.27      4.15 o 
   1   2  33        0.40        1.95      5.51 o 
   2   2  33       25.59       32.62      6.24 o 
   3   2  33        1.36       -4.96      6.18 o 
   4   2  33        1.08        7.22      6.91 o 
  -4   3  33       42.75       48.78      5.69 o 
  -3   3  33       27.92       27.78      3.84 o 
  -2   3  33      106.54      118.03      5.36 o 
  -1   3  33      141.68      154.85      5.62 o 
   0   3  33      219.83      209.46      7.38 o 
   1   3  33        1.97       -5.75      5.75 o 
   2   3  33        0.96        6.46      8.90 o 
   3   3  33       10.29       10.33      6.67 o 
   4   3  33       10.73        3.90      7.03 o 
  -4   4  33       13.60       20.74     11.77 o 
  -3   4  33       12.52       14.22      4.23 o 
  -2   4  33      217.40      222.99      7.56 o 
  -1   4  33      108.21      118.67      6.26 o 
   0   4  33       63.90       57.76      6.94 o 
   1   4  33        3.74       10.98      6.52 o 
   2   4  33       14.63       11.35      6.25 o 
   3   4  33       56.87       56.97     12.23 o 
   4   4  33       10.10        3.80      8.89 o 
  -3   5  33        0.18        5.75      6.38 o 
  -2   5  33       37.76       35.24      5.73 o 
  -1   5  33      272.43      269.62     18.25 o 
   0   5  33      103.44      103.28     12.94 o 
   1   5  33       17.18       35.31     17.98 o 
   2   5  33        6.28        6.16      6.80 o 
   3   5  33       44.92       47.75      7.90 o 
  -2   6  33       55.56       44.41     15.27 o 
  -1   6  33        0.54       13.55      7.70 o 
   0   6  33        7.86        5.52      5.62 o 
   1   6  33       48.99       52.63      7.43 o 
   2   6  33       14.04        9.90      7.08 o 
  -5   0  34        0.05       -7.32      7.32 o 
  -4   0  34       13.93       17.76      6.09 o 
  -3   0  34       93.57       91.12     10.15 o 
  -2   0  34      715.21      622.88     14.68 o 
  -1   0  34        0.59        4.35      5.39 o 
   0   0  34       53.49       48.41      6.88 o 
   1   0  34      421.22      390.12     25.62 o 
   2   0  34      183.84      197.62     16.23 o 
   3   0  34       64.41       62.57      8.87 o 
   4   0  34        9.20        7.12     13.05 o 
  -5   1  34      178.19      172.52      8.56 o 
  -4   1  34       20.04       21.44      4.26 o 
  -3   1  34      230.81      195.36      8.68 o 
  -2   1  34       72.34       68.70      4.24 o 
  -1   1  34        2.32       -0.37      3.47 o 
   0   1  34       98.47      107.19      5.95 o 
   1   1  34      336.65      316.57     10.10 o 
   2   1  34       12.18       10.18      7.20 o 
   3   1  34      143.85      178.36      9.36 o 
   4   1  34       61.42       59.69      6.99 o 
  -4   2  34        0.19        5.63      4.38 o 
  -3   2  34      231.26      227.01      5.95 o 
  -2   2  34       23.94       30.78      4.12 o 
  -1   2  34        6.11       20.08      3.87 o 
   0   2  34       23.10       18.00      4.72 o 
   1   2  34      164.54      166.14      7.78 o 
   2   2  34      219.35      220.03     11.81 o 
   3   2  34       52.99       68.37      7.59 o 
   4   2  34        0.62        0.37      6.92 o 
  -4   3  34       11.93        5.00      4.56 o 
  -3   3  34        7.93        6.30      3.67 o 
  -2   3  34        3.46        7.57      4.58 o 
  -1   3  34       76.01       76.93      4.79 o 
   0   3  34       92.12      100.99      7.76 o 
   1   3  34       39.69       51.14     14.15 o 
   2   3  34        1.31       12.50      7.76 o 
   3   3  34        0.04        7.25      7.33 o 
   4   3  34       58.62       73.91      8.56 o 
  -4   4  34       24.90       27.69     10.18 o 
  -3   4  34        1.02        2.44      4.17 o 
  -2   4  34        6.70        8.14      4.20 o 
  -1   4  34      111.25      118.78      6.31 o 
   0   4  34        5.45        5.93      6.21 o 
   1   4  34       33.33       37.08      7.15 o 
   2   4  34      116.09      117.97     12.25 o 
   3   4  34        8.59        3.70      6.98 o 
  -3   5  34      138.11      162.70     11.95 o 
  -2   5  34      213.58      240.40     12.86 o 
  -1   5  34        3.67       14.99      6.09 o 
   0   5  34        0.35       -1.78      6.27 o 
   1   5  34       71.34       73.41     14.64 o 
   2   5  34        0.01        2.70      8.10 o 
   3   5  34       24.23       39.36     17.08 o 
  -2   6  34       92.45      101.56     10.89 o 
  -1   6  34       49.13       48.69      8.56 o 
   0   6  34        8.24        7.53      5.77 o 
   1   6  34        4.45        5.33      6.59 o 
   2   6  34       22.27       13.66      9.60 o 
  -4   1  35        0.43       -4.00      4.00 o 
  -3   1  35        1.62        5.60      3.48 o 
  -2   1  35        5.99       11.38      3.54 o 
  -1   1  35        0.86       -3.83      3.83 o 
   0   1  35       28.25       41.09      5.12 o 
   1   1  35        4.29       12.29      6.12 o 
   2   1  35       40.56       35.50      8.10 o 
   3   1  35        4.04        5.30      6.43 o 
   4   1  35        0.11       -3.50      6.80 o 
  -4   2  35      141.49      148.37      7.12 o 
  -3   2  35       14.47       16.93      3.77 o 
  -2   2  35       10.37       12.21      3.93 o 
  -1   2  35       27.99       35.29      4.67 o 
   0   2  35       31.17       33.19      5.10 o 
   1   2  35       21.85       24.28      6.32 o 
   2   2  35       20.90       17.35     10.98 o 
   3   2  35       26.24       44.68      7.28 o 
   4   2  35        4.66        3.02      7.04 o 
  -4   3  35        3.60        0.26      4.90 o 
  -3   3  35       22.78       25.41      4.15 o 
  -2   3  35       37.63       41.05      4.55 o 
  -1   3  35       53.89       52.05      5.08 o 
   0   3  35        8.95       19.28      5.24 o 
   1   3  35       63.24       65.02      7.67 o 
   2   3  35        0.33        2.86      8.91 o 
   3   3  35       15.99       19.82      7.10 o 
   4   3  35       66.01       79.83      8.69 o 
  -3   4  35       40.82       47.57      4.90 o 
  -2   4  35      272.03      266.33      7.34 o 
  -1   4  35       40.33       32.78      5.82 o 
   0   4  35        0.07        1.66      8.53 o 
   1   4  35       40.14       53.59      8.54 o 
   2   4  35       90.24       79.30     11.30 o 
   3   4  35        1.96        0.09      6.85 o 
  -3   5  35        1.90        1.59      6.34 o 
  -2   5  35       78.12       80.14      7.30 o 
  -1   5  35      163.83      164.34     15.33 o 
   0   5  35        0.75       -4.07      6.44 o 
   1   5  35       20.25       31.69     14.80 o 
   2   5  35       25.06       28.85      8.97 o 
  -1   6  35       13.80       20.95     10.18 o 
   0   6  35        2.58       11.38      5.86 o 
   1   6  35       10.87        6.34      6.65 o 
  -4   0  36       21.85       26.54      5.15 o 
  -3   0  36       42.13       67.38      6.23 o 
  -2   0  36      214.45      226.71      9.39 o 
  -1   0  36       50.63       51.81      6.67 o 
   0   0  36       29.14       19.74      6.54 o 
   1   0  36      106.93      125.65     10.76 o 
   2   0  36      420.67      471.93     21.32 o 
   3   0  36       39.20       52.51     13.05 o 
   4   0  36       13.80       15.91     12.73 o 
  -4   1  36      146.16      165.46     10.79 o 
  -3   1  36       40.66       42.71      4.08 o 
  -2   1  36       16.39       12.84      3.97 o 
  -1   1  36      177.06      173.72      6.36 o 
   0   1  36      246.95      230.72      7.82 o 
   1   1  36       24.08        6.62      5.74 o 
   2   1  36        1.62        4.95     10.18 o 
   3   1  36       31.47       32.42      8.89 o 
   4   1  36       61.55       62.73      8.27 o 
  -4   2  36       57.55       72.90      7.53 o 
  -3   2  36      197.15      214.52      6.14 o 
  -2   2  36      101.67      118.16      6.88 o 
  -1   2  36      131.65      126.51      5.80 o 
   0   2  36       30.96       27.34      5.05 o 
   1   2  36      191.64      202.51     10.10 o 
   2   2  36      147.04      154.76     18.78 o 
   3   2  36       50.41       59.41      9.44 o 
   4   2  36        1.69       -4.03      7.17 o 
  -4   3  36        3.72       -4.92      4.92 o 
  -3   3  36      133.94      157.11      5.88 o 
  -2   3  36        7.78        7.08      4.16 o 
  -1   3  36       28.64       33.59      5.79 o 
   0   3  36      297.42      292.53      9.39 o 
   1   3  36      111.60      106.58      8.49 o 
   2   3  36       24.28       26.63     16.87 o 
   3   3  36       44.21       47.78      9.56 o 
  -3   4  36       33.53       37.28      5.41 o 
  -2   4  36       21.74       22.94      4.66 o 
  -1   4  36       66.77       72.32      6.50 o 
   0   4  36        1.46        3.68      6.25 o 
   1   4  36      110.74      112.66     27.37 o 
   2   4  36       33.20       23.80     14.00 o 
   3   4  36       25.05       23.35      9.34 o 
  -2   5  36        4.66        3.42      5.79 o 
  -1   5  36       13.78       10.04      7.94 o 
   0   5  36       45.28       55.17      7.57 o 
   1   5  36        6.51       11.30      7.93 o 
   2   5  36        4.80       -0.87      8.38 o 
  -1   6  36        3.68        0.65      7.70 o 
   0   6  36        0.24        9.74      5.87 o 
   1   6  36        2.66       11.77      6.85 o 
  -4   1  37        7.56       12.17      4.73 o 
  -3   1  37       31.03       30.97      4.08 o 
  -2   1  37        2.15        2.66      3.90 o 
  -1   1  37        5.94        7.49      4.18 o 
   0   1  37       13.89       17.51      4.66 o 
   1   1  37       17.73       13.18      5.82 o 
   2   1  37        0.05        2.58      7.64 o 
   3   1  37       65.45       91.70     19.57 o 
   4   1  37        0.90        2.90      9.11 o 
  -4   2  37        2.07       -1.27      4.99 o 
  -3   2  37       74.51       78.98      6.59 o 
  -2   2  37        0.37        6.78      3.99 o 
  -1   2  37       40.88       45.33      4.83 o 
   0   2  37        7.14        6.09      4.76 o 
   1   2  37       30.63       33.40      8.12 o 
   2   2  37        5.73        8.75      7.88 o 
   3   2  37        4.35        3.19     11.30 o 
   4   2  37        0.55       -2.80     10.18 o 
  -3   3  37       55.25       59.95      5.36 o 
  -2   3  37        5.98       10.92      4.26 o 
  -1   3  37       12.87       19.19      4.57 o 
   0   3  37       74.01       78.88      6.49 o 
   1   3  37        0.05        5.16      7.52 o 
   2   3  37        1.67        3.18      8.10 o 
   3   3  37       62.02       60.30      9.90 o 
  -3   4  37        1.30        9.25      4.82 o 
  -2   4  37       86.18       86.45      5.59 o 
  -1   4  37        3.93        2.78      5.39 o 
   0   4  37       19.30       26.20      6.78 o 
   1   4  37       11.93       18.55      7.87 o 
   2   4  37       44.33       55.24     29.91 o 
   3   4  37       34.18       48.81     10.02 o 
  -2   5  37        2.62       11.70      6.02 o 
  -1   5  37       74.73       77.40      8.84 o 
   0   5  37       97.66      113.20     12.58 o 
   1   5  37        1.94       10.61      7.93 o 
   2   5  37       24.49       22.28     24.66 o 
  -4   0  38      111.89      117.21      7.47 o 
  -3   0  38       77.63       80.04      6.74 o 
  -2   0  38      410.40      385.85     11.31 o 
  -1   0  38       12.86       16.21      6.29 o 
   0   0  38       91.19       82.98      7.97 o 
   1   0  38      271.60      296.27     17.82 o 
   2   0  38       11.76        6.36     11.14 o 
   3   0  38        9.39       22.91     12.41 o 
   4   0  38       19.24        7.00     12.73 o 
  -4   1  38      185.96      188.55     12.11 o 
  -3   1  38       46.80       48.37      4.55 o 
  -2   1  38       31.57       36.66      7.14 o 
  -1   1  38      249.29      231.20     12.88 o 
   0   1  38      268.90      287.17      7.90 o 
   1   1  38       64.16       62.34      8.09 o 
   2   1  38        5.74        2.81      7.76 o 
   3   1  38       24.03       34.81      9.32 o 
   4   1  38       36.83       30.87      9.90 o 
  -4   2  38        1.43       -0.26      5.10 o 
  -3   2  38      165.42      169.11      6.06 o 
  -2   2  38      112.93      118.12      5.66 o 
  -1   2  38        1.91        2.03      4.21 o 
   0   2  38       15.86       15.83      5.09 o 
   1   2  38      187.84      209.75     10.13 o 
   2   2  38       57.04       50.77      8.99 o 
   3   2  38       18.95       19.89      9.00 o 
  -3   3  38       18.29       12.62      5.29 o 
  -2   3  38       38.86       49.95      4.96 o 
  -1   3  38       50.08       57.68      5.22 o 
   0   3  38       42.32       47.21      8.73 o 
   1   3  38       20.42       36.62      8.19 o 
   2   3  38        0.06       20.16     12.57 o 
   3   3  38       74.59       78.28     10.45 o 
  -3   4  38      164.34      182.22     13.38 o 
  -2   4  38        7.27        9.39      4.86 o 
  -1   4  38        2.07       -2.79      5.54 o 
   0   4  38       20.49       34.47     15.35 o 
   1   4  38       38.12       45.94      8.74 o 
   2   4  38       54.72       55.63     19.09 o 
  -2   5  38        5.72       -3.53      4.82 o 
  -1   5  38       34.90       43.06      7.10 o 
   0   5  38       22.05       29.23      7.19 o 
   1   5  38        0.43        1.38      7.97 o 
  -4   1  39       10.70       20.63      7.89 o 
  -3   1  39        0.09        4.24      3.86 o 
  -2   1  39       15.87       14.73      4.25 o 
  -1   1  39       14.78       16.83      4.53 o 
   0   1  39        5.95        5.64      6.23 o 
   1   1  39        0.17        3.46      6.74 o 
   2   1  39        1.05        2.06     14.00 o 
   3   1  39        1.13       -8.44      8.44 o 
  -3   2  39       47.50       58.52      5.83 o 
  -2   2  39        8.29       13.68      4.25 o 
  -1   2  39       10.86       16.26      4.48 o 
   0   2  39       20.70       27.42      6.75 o 
   1   2  39       20.37       31.32      6.72 o 
   2   2  39      107.62      141.04     11.02 o 
   3   2  39       14.48       20.25      9.23 o 
  -3   3  39        2.78        2.64      4.30 o 
  -2   3  39        1.14        5.81      5.15 o 
  -1   3  39       68.76       66.18      5.98 o 
   0   3  39        7.41        9.44      6.31 o 
   1   3  39       17.36       29.51      8.19 o 
   2   3  39       54.72       56.64      9.55 o 
   3   3  39        4.16        8.27      9.00 o 
  -2   4  39       46.71       54.50      6.52 o 
  -1   4  39       12.16        4.48      6.80 o 
   0   4  39       27.79       20.46      6.72 o 
   1   4  39       75.18       84.67     17.03 o 
   2   4  39       39.93       19.59     11.14 o 
  -1   5  39       60.88       62.62      7.59 o 
   0   5  39       28.51       25.04      7.23 o 
   1   5  39        9.64       -2.53      7.87 o 
  -3   0  40       70.77       60.74      6.83 o 
  -2   0  40       18.74       23.59      6.59 o 
  -1   0  40       31.73       33.44      6.82 o 
   0   0  40       55.20       54.40      7.60 o 
   1   0  40        5.64        0.32     10.50 o 
   2   0  40        2.35       -0.32     11.14 o 
   3   0  40      184.30      254.58     19.41 o 
  -3   1  40        0.02        7.78      3.99 o 
  -2   1  40       16.30       21.79      4.43 o 
  -1   1  40       91.16       92.21      5.73 o 
   0   1  40       94.18      105.06      6.18 o 
   1   1  40       11.42       16.09      6.70 o 
   2   1  40       52.28       60.07      9.45 o 
   3   1  40      189.20      213.39     13.50 o 
  -3   2  40      116.65      109.23      5.72 o 
  -2   2  40       51.32       64.28      5.43 o 
  -1   2  40        2.57        3.36      5.10 o 
   0   2  40       72.83       74.71      6.58 o 
   1   2  40        8.54        6.00      6.40 o 
   2   2  40        4.93       18.47      8.44 o 
   3   2  40        0.06       -3.53      8.89 o 
  -3   3  40        9.70       10.43      4.80 o 
  -2   3  40       49.00       46.07      4.99 o 
  -1   3  40      161.51      175.05      7.56 o 
   0   3  40       49.31       56.02      7.60 o 
   1   3  40        0.02       -0.38      7.52 o 
   2   3  40       23.99       20.18      8.64 o 
  -2   4  40       31.66       29.64      6.09 o 
  -1   4  40        2.99        7.04      6.11 o 
   0   4  40       19.96       19.64      6.97 o 
   1   4  40       39.39       57.18      9.55 o 
   2   4  40        0.58        0.79      8.54 o 
  -3   1  41       20.00       22.16      4.75 o 
  -2   1  41        0.41        5.04      4.34 o 
  -1   1  41       16.79       28.94      4.90 o 
   0   1  41       42.91       54.65      5.54 o 
   1   1  41        0.02        7.47      6.55 o 
   2   1  41       10.34       16.28      8.44 o 
   3   1  41       25.45       46.31     18.30 o 
  -3   2  41       13.95       12.48      4.70 o 
  -2   2  41       21.43       22.62      5.63 o 
  -1   2  41        1.35        2.60      5.00 o 
   0   2  41        7.82        5.49      5.22 o 
   1   2  41       34.06       18.30      7.97 o 
   2   2  41       22.48       13.27      8.66 o 
  -2   3  41       36.35       42.27      7.31 o 
  -1   3  41       12.07       19.62      5.18 o 
   0   3  41       72.43       70.94      7.79 o 
   1   3  41       17.14       11.15      7.87 o 
   2   3  41       31.95       31.40      9.22 o 
  -1   4  41        0.90        4.68      6.24 o 
   0   4  41        0.80       -2.20      8.99 o 
   1   4  41       39.73       46.41     16.07 o 
  -3   0  42       67.46       94.45      8.36 o 
  -2   0  42       43.20       45.61      6.97 o 
  -1   0  42       22.09       33.89     10.99 o 
   0   0  42       42.78       63.43      8.28 o 
   1   0  42       67.97       70.76     10.78 o 
   2   0  42      283.16      279.72     19.41 o 
  -3   1  42        4.86       18.09      4.90 o 
  -2   1  42       65.47       74.79      5.45 o 
  -1   1  42      118.67      138.06      6.55 o 
   0   1  42        1.39        2.87      5.27 o 
   1   1  42       42.16       32.08      7.34 o 
   2   1  42      123.78      122.95     11.30 o 
  -2   2  42       30.51       34.03      5.21 o 
  -1   2  42        8.04       15.35      4.82 o 
   0   2  42        0.37       11.92      5.33 o 
   1   2  42       27.85       24.88     10.50 o 
   2   2  42       50.47       38.81      9.34 o 
  -2   3  42        0.30        0.37      4.76 o 
  -1   3  42       12.15       17.51      6.28 o 
   0   3  42       20.63       30.52     12.08 o 
   1   3  42        0.49       11.59      8.09 o 
   0   4  42        9.66        5.21      6.99 o 
  -2   1  43        0.02        5.15      4.84 o 
  -1   1  43       16.35       25.64      5.06 o 
   0   1  43        7.79        7.63      5.37 o 
   1   1  43       14.14       20.03      7.03 o 
   2   1  43       13.90       22.43     10.98 o 
  -2   2  43        5.83       11.77      4.97 o 
  -1   2  43        2.19       -3.39      4.94 o 
   0   2  43       21.26       22.66      5.67 o 
   1   2  43       42.44       58.84     11.46 o 
   2   2  43        0.06       -3.15      8.54 o 
  -1   3  43       33.55       49.00      7.03 o 
   0   3  43        1.69       -3.44      6.56 o 
   1   3  43       99.35       86.67     13.21 o 
  -2   0  44        2.95        1.60      7.23 o 
  -1   0  44       35.98       41.08      7.49 o 
   0   0  44      104.14      130.15     11.52 o 
   1   0  44      258.33      269.05     26.73 o 
   2   0  44       53.84       52.83     14.00 o 
  -2   1  44        8.00        3.53      6.61 o 
  -1   1  44       34.60       54.58      5.49 o 
   0   1  44      142.63      156.09      9.15 o 
   1   1  44       35.23       41.47      7.64 o 
  -1   2  44        6.03        6.12      5.49 o 
   0   2  44        7.07       18.35      6.11 o 
   1   2  44      114.63      125.82     11.00 o 
  -1   1  45       13.62       23.58      5.58 o 
   0   1  45       31.51       46.87      7.64 o 
   1   1  45       48.90       71.70      8.43 o 
   0   2  45      162.84      163.12      9.63 o 
   0   0  46        5.31        7.96      8.77 o 
                                                 
